# Supplementary material for: High-Throughput Drug Screening of Clear Cell Ovarian Cancer Organoids Reveals Vulnerability to Proteasome Inhibitors and Dinaciclib and Identifies AGR2 as a Therapeutic Target
Source: Cancer Res Commun. 2025 Jun 25;5(6):1018–33. doi: 10.1158/2767-9764.CRC-25-0024 (PMC12188421; doi:10.1158/2767-9764.CRC-25-0024)
Supplement: Supplementary Table S1 — Compounds with inhibition efficiency over 70% (n = 103) in two clear cell ovarian cancer organoids (18-015, 19-042). [file crc-25-0024_supplementary_table_s1_suppst1.xlsx]

## Sheet: Sheet1
	Table S1
	Product Name	Target	18-015 (% control)	19-042 (% control)
	Octenidine Dihydrochloride	Anti-infection	1.42565	6.34356
	Puromycin 2HCl	Anti-infection	3.12501	-0.292835
	BAY 1895344 (BAY-1895344)	ATM/ATR	28.5799	6.12254
	VE-822	ATM/ATR	26.6849	23.8277
	CB-5083	ATPase	2.48464	-0.163436
	Lanatoside C	ATPase	4.15968	8.55141
	Brefeldin A	ATPase,Autophagy	-2.35734	0.768989
	TAK-901	Aurora Kinase	25.1274	29.5063
	Obatoclax Mesylate (GX15-070)	Autophagy,Bcl-2	7.7582	20.9751
	Vincristine sulfate	Autophagy,Microtubule Associated	21.1274	18.5732
	BDA-366	Bcl-2	23.4905	0.0525445
	GNF-7	Bcr-Abl	24.1199	29.7225
	PTC-028	BMI-1	19.9053	14.2916
	Harringtonine	Cancer	6.10259	11.2938
	AT7519 HCl	CDK	15.9144	4.7769
	Dinaciclib (SCH727965)	CDK	3.40935	9.85757
	Flavopiridol (Alvocidib)	CDK	2.47617	3.2152
	Flavopiridol HCl	CDK	7.26839	10.4028
	LY2857785	CDK	18.291	6.18964
	P276-00	CDK	3.47586	3.54557
	SNS-032 (BMS-387032)	CDK	13.5001	18.6653
	THZ1 2HCl	CDK	6.2005	5.57105
	KPT-276	CRM1	14.143	28.9669
	Methotrexate	DHFR	27.7105	17.8306
	Methotrexate disodium	DHFR,Dehydrogenase	4.95304	4.13559
	Streptozotocin (STZ)	DNA alkylator	24.9552	9.00108
	Cytarabine hydrochloride	DNA/RNA Synthesis	21.5294	7.90883
	Tubercidin	DNA/RNA Synthesis	-2.80556	1.67677
	PP121	DNA-PK,mTOR,PDGFR,Src,VEGFR,Bcr-Abl	28.1596	27.6802
	PIK-75 HCl	DNA-PK,PI3K	-4.67504	6.77982
	b-AP15	DUB	4.28072	25.7466
	VLX1570	DUB	-1.97467	4.89779
	CUDC-101	EGFR,HDAC,HER2	21.7592	4.96819
	Pluripotin (SC1)	ERK	11.3825	19.4875
	Dacinostat (LAQ824)	HDAC	-5.77873	0.61179
	Panobinostat (LBH589)	HDAC	-4.58919	-1.51877
	Quisinostat (JNJ-26481585) 2HCl	HDAC	-6.0864	-0.949365
	CUDC-907	HDAC,PI3K	-5.20121	0.383837
	Chaetocin	Histone Methyltransferase	-3.31129	-1.54485
	CH5138303	HSP (e.g. HSP90)	21.5097	19.7559
	HSP990 (NVP-HSP990)	HSP (e.g. HSP90)	15.7608	22.4532
	NMS-E973	HSP (e.g. HSP90)	23.2981	16.8728
	PF-04929113 (SNX-5422)	HSP (e.g. HSP90)	25.808	14.0564
	PU-H71	HSP (e.g. HSP90)	25.4898	21.3674
	XL888	HSP (e.g. HSP90)	17.8315	15.7453
	Picropodophyllin (PPP)	IGF-1R	28.0648	6.34663
	WS3	IκB/IKK	19.9272	12.5475
	Anisomycin	JNK	9.36371	24.6459
	Cabazitaxel	Microtubule Associated	26.6717	14.8252
	Colchicine	Microtubule Associated	15.8135	9.92937
	Combretastatin A4	Microtubule Associated	19.7237	9.20501
	Cucurbitacin B	Microtubule Associated	3.04654	5.02043
	Docetaxel Trihydrate	Microtubule Associated	22.8053	4.8406
	Epothilone A	Microtubule Associated	21.1274	6.72069
	Fosbretabulin (Combretastatin A4 Phosphate (CA4P)) Disodium	Microtubule Associated	29.1375	10.4987
	Lexibulin (CYT997)	Microtubule Associated	24.9414	7.73341
	Monomethyl auristatin E (MMAE)	Microtubule Associated	9.80993	8.77435
	Vinorelbine Tartrate	Microtubule Associated	17.5371	29.0341
	Vinblastine sulfate	Microtubule Associated,AChR	17.3398	23.6972
	Omipalisib (GSK2126458, GSK458)	mTOR,PI3K	23.7502	27.4187
	LY3023414	mTOR,PI3K,DNA-PK	24.8017	27.1658
	GMX1778 (CHS828)	NAMPT	-1.05225	1.22168
	STF-118804	NAMPT	0.760761	4.99489
	KPT-9274	NAMPT,PAK	8.1478	17.2208
	Triptolide (PG490)	NF-κB	-1.61637	3.88997
	10-deacetyl-paclitaxel	Others	29.4484	12.1829
	4'-Demethylpodophyllotoxin	Others	20.9616	22.8762
	Dp44mT	Others	19.4926	4.77066
	ONC212	Others	23.7687	0.117411
	Periplocin	Others	0.106207	3.87063
	Triptonide	Others	-2.72006	3.22165
	NSC 319726	p53	22.5057	24.5878
	FRAX597	PAK	29.888	19.6225
	GNE-317	PI3K	20.6884	26.2651
	VS-5584 (SB2343)	PI3K	18.8963	28.4853
	NMS-P937 (NMS1286937)	PLK	20.5338	4.61708
	Rigosertib (ON-01910)	PLK	21.7458	3.10605
	Bortezomib (PS-341)	Proteasome	-14.0493	-2.03613
	Carfilzomib (PR-171)	Proteasome	-10.7009	0.512917
	Delanzomib (CEP-18770)	Proteasome	-9.5103	-2.01224
	Epoxomicin	Proteasome	-3.54981	-0.702445
	Ixazomib (MLN2238)	Proteasome	-1.98609	0.606878
	Ixazomib Citrate (MLN9708)	Proteasome	-3.31261	1.26965
	MG-132	Proteasome	-5.25821	-0.989392
	Oprozomib (ONX 0912)	Proteasome	-1.66066	-1.62556
	Digoxin	Sodium Channel	-3.14395	21.9382
	Ouabain	Sodium Channel	-1.90403	18.2548
	Homoharringtonine	STAT	6.4012	9.09121
	YM155 (Sepantronium Bromide)	Survivin	-14.1052	-1.85937
	OTS514 hydrochloride	TOPK	0.374957	3.49962
	OTS964	TOPK	6.07935	9.43079
	(S)-10-Hydroxycamptothecin	Topoisomerase	8.8527	0.787157
	7-Ethylcamptothecin	Topoisomerase	14.8251	8.67165
	Camptothecin	Topoisomerase	29.4127	4.4825
	Daunorubicin HCl	Topoisomerase	-9.57103	5.10555
	Doxorubicin (Adriamycin) HCl	Topoisomerase	18.3884	6.33441
	Epirubicin HCl	Topoisomerase	15.4887	5.20726
	Hydroxy Camptothecine	Topoisomerase	13.7393	4.32893
	Mitoxantrone 2HCl	Topoisomerase	18.6595	5.16763
	SN-38	Topoisomerase	2.74267	-0.851204
	Pyridoxal phosphate	Vitamin	13.2346	1.62758
	PD0166285	Wee1	10.2249	8.38706
	NCB-0846	Wnt/beta-catenin	8.12886	5.51155
