# Supplementary material for: High-Throughput Drug Screening of Clear Cell Ovarian Cancer Organoids Reveals Vulnerability to Proteasome Inhibitors and Dinaciclib and Identifies AGR2 as a Therapeutic Target
Source: Cancer Res Commun. 2025 Jun 25;5(6):1018–33. doi: 10.1158/2767-9764.CRC-25-0024 (PMC12188421; doi:10.1158/2767-9764.CRC-25-0024)
Supplement: Supplementary Table S2. — Gene expression differences between AGR2-knockout clear cell ovarian cancer organoids and controls (19-042) [file crc-25-0024_supplementary_table_s2.suppst2.xlsx]

## Sheet: Sheet1
Table S2
	baseMean	log2FoldChange	lfcSE	stat	pvalue	padj
gene-TRNP1	21611.7	4.48965	0.111707	40.1914	0	0
gene-TRIM29	4532.34	-3.81453	0.105718	-36.082	4.33732e-285	4.62792e-281
gene-TUBD1	7299.62	4.34524	0.138644	31.341	1.29236e-215	9.19301e-212
gene-COL7A1	2677.49	-7.45543	0.238092	-31.3132	3.08576e-215	1.64625e-211
gene-S100A9	5790.11	-5.31225	0.171988	-30.8873	1.7714e-209	7.56033e-206
gene-ELAPOR1	1835.58	5.66107	0.184316	30.7139	3.71065e-207	1.31975e-203
gene-CKB	3840.27	-5.37669	0.175766	-30.5901	1.65835e-205	5.05561e-202
gene-HID1	11217.5	3.57875	0.117516	30.4533	1.08241e-203	2.88733e-200
gene-BCAM	3545.77	-3.6926	0.122072	-30.2494	5.31711e-201	1.26075e-197
gene-PPM1H	4584.83	3.34335	0.111899	29.8783	3.77122e-196	8.04778e-193
gene-ANXA6	1561.04	4.52691	0.152702	29.6453	3.90013e-193	7.56625e-190
gene-RNF128	2147.11	6.44938	0.219024	29.446	1.41571e-190	2.5176e-187
gene-MOB3A	2753.34	-3.53186	0.124213	-28.4339	7.7108e-178	1.26576e-174
gene-TP63	2573.68	-8.51687	0.301165	-28.2797	6.13634e-176	9.35354e-173
gene-SEMA3F	1038.74	-4.78076	0.171713	-27.8415	1.36389e-170	1.94036e-167
gene-LINC00665	1974.85	5.01004	0.18122	27.6462	3.10142e-168	4.13651e-165
gene-MORC4	3185.31	-3.05474	0.113137	-27.0004	1.4632e-160	1.83674e-157
gene-COL6A1	4273.7	-8.40515	0.314346	-26.7385	1.67856e-157	1.99003e-154
gene-ADCY5	2278.27	-5.04631	0.189124	-26.6825	7.50608e-157	8.43051e-154
gene-IQGAP2	2143.85	5.70354	0.214883	26.5426	3.12808e-155	3.33766e-152
gene-CPT1A	2740.21	3.31547	0.125822	26.3504	5.07451e-153	5.15667e-150
gene-PLEKHS1	12075.9	4.16864	0.158293	26.3349	7.64274e-153	7.41346e-150
gene-IGFBP7	2129.48	-10.5742	0.405945	-26.0482	1.40937e-149	1.30765e-146
gene-CLDN3	6005.18	3.30329	0.128015	25.8039	8.01595e-147	6.93908e-144
gene-ADGRE2	892.834	-5.73714	0.222341	-25.8034	8.12919e-147	6.93908e-144
gene-MCC	823.489	-5.42033	0.211131	-25.6728	2.35326e-145	1.93148e-142
gene-SLFN11	13378.8	2.3534	0.0926813	25.3924	3.06013e-142	2.41864e-139
gene-ROBO2	862.604	-4.14773	0.164631	-25.1941	4.64928e-140	3.54342e-137
gene-SH3TC1	1404.08	-3.39586	0.13511	-25.1341	2.10966e-139	1.55242e-136
gene-STMN3	739.046	-5.56681	0.221699	-25.1097	3.89669e-139	2.77184e-136
gene-MT1X	6814.59	-6.5227	0.269189	-24.2309	1.0507e-129	7.23289e-127
gene-KRT15	7034.62	-4.74171	0.196323	-24.1526	7.0081e-129	4.67353e-126
gene-ZNF320	1209.51	3.53614	0.148055	23.884	4.49182e-126	2.90471e-123
gene-ST6GALNAC2	705.995	-8.19387	0.34328	-23.8693	6.37965e-126	4.00417e-123
gene-PDIA5	5778.03	3.19693	0.134528	23.7641	7.85599e-125	4.78991e-122
gene-ARRDC3	6268	-2.42711	0.102159	-23.7581	9.07165e-125	5.37747e-122
gene-DDOST	30354.4	2.21373	0.0941157	23.5214	2.46461e-122	1.42148e-119
gene-COPG1	21035.5	2.572	0.109493	23.4902	5.14108e-122	2.88712e-119
gene-KCNAB1	2044.75	3.9068	0.16672	23.4334	1.95411e-121	1.06925e-118
gene-UGT8	3321.65	2.3655	0.10176	23.2459	1.56602e-119	8.3547e-117
gene-FAM126A	452.624	-4.16145	0.179831	-23.141	1.79296e-118	9.33214e-116
gene-PGF	1313.35	-9.79149	0.426217	-22.973	8.67265e-117	4.40653e-114
gene-HSPA4L	1102.89	-3.04259	0.132805	-22.9101	3.68403e-116	1.82831e-113
gene-SLC38A11	2154.68	6.43366	0.281705	22.8383	1.9119e-115	9.27271e-113
gene-MT2A	7481.63	-4.36873	0.191577	-22.8041	4.17715e-115	1.9809e-112
gene-SMIM3	3639.16	-3.46699	0.15238	-22.7523	1.36117e-114	6.31464e-112
gene-MMP7	7994.52	-4.59989	0.204658	-22.476	7.1268e-112	3.23587e-109
gene-LGR6	845.239	-7.54847	0.336307	-22.4452	1.42697e-111	6.34407e-109
gene-MLEC	38127.5	2.5583	0.11474	22.2964	4.002e-110	1.74291e-107
gene-IRF6	3443.51	-2.62517	0.117812	-22.2826	5.44775e-110	2.3251e-107
gene-NUDT4	15738.3	3.29944	0.148404	22.2328	1.65578e-109	6.92829e-107
gene-CLIC6	16480.1	3.36022	0.151411	22.1927	4.04272e-109	1.65907e-106
gene-JAG2	1614.5	-4.65752	0.212535	-21.9142	1.9027e-106	7.66108e-104
gene-ADAMTS9	317.68	-5.47928	0.251203	-21.8122	1.7786e-105	7.02877e-103
gene-OSMR	15194	1.80868	0.083423	21.6808	3.1151e-104	1.20866e-101
gene-SEC61A1	13402.2	2.99327	0.13882	21.5623	4.06248e-103	1.5481e-100
gene-LRRC61	2458.84	2.97947	0.138693	21.4825	2.26866e-102	8.49355e-100
gene-PERP	17801.8	-1.98593	0.0929487	-21.3659	2.7729e-101	1.02024e-98
gene-AHNAK2	4801.15	-8.41348	0.394292	-21.3382	5.01998e-101	1.8157e-98
gene-COL2A1	432.498	-6.48946	0.305677	-21.2298	5.06941e-100	1.80302e-97
gene-PGBD5	1477.58	-10.7573	0.507535	-21.1951	1.05979e-99	3.70752e-97
gene-APPL2	5149.05	2.11882	0.101025	20.9733	1.15088e-97	3.96124e-95
gene-NRCAM	3017.21	3.45394	0.165118	20.918	3.67557e-97	1.24503e-94
gene-ARMCX2	3124.75	2.51361	0.120192	20.9132	4.06143e-97	1.35423e-94
gene-GALNT18	985.908	-5.65677	0.270818	-20.8877	6.92564e-97	2.27374e-94
gene-MPP7	468.081	-5.0265	0.241178	-20.8414	1.82262e-96	5.89315e-94
gene-FNDC3B	19298.6	1.76525	0.0847832	20.8208	2.80635e-96	8.93843e-94
gene-RGS10	1226.07	-3.27031	0.158705	-20.6063	2.41122e-94	7.56699e-92
gene-PLXNA2	2681.35	-4.6012	0.224099	-20.532	1.11429e-93	3.44623e-91
gene-COL17A1	11139.5	-9.62043	0.469088	-20.5088	1.79601e-93	5.47525e-91
gene-KREMEN2	615.955	-6.50169	0.318085	-20.4401	7.35505e-93	2.21066e-90
gene-TMC5	15612	4.71169	0.230733	20.4205	1.09934e-92	3.25832e-90
gene-NTN1	2370.81	-6.28905	0.308781	-20.3673	3.25866e-92	9.526e-90
gene-CRLF1	1809.87	-10.7209	0.52936	-20.2525	3.3756e-91	9.73451e-89
gene-ELMO3	1173.07	4.88971	0.241708	20.2298	5.35323e-91	1.52317e-88
gene-EPS8L3	1165.62	6.18395	0.306982	20.1443	3.01853e-90	8.47572e-88
gene-TP53	2432.34	-2.58104	0.128266	-20.1226	4.67831e-90	1.29656e-87
gene-ADGRL2	2086.98	-2.37026	0.118014	-20.0845	1.00805e-89	2.75793e-87
gene-SLC6A8	6677.85	-7.84674	0.390942	-20.0714	1.31339e-89	3.54781e-87
gene-LINC01503	554.075	-4.27524	0.213376	-20.0362	2.6656e-89	7.1105e-87
gene-CTH	1286.82	2.93028	0.147477	19.8694	7.48793e-88	1.97274e-85
gene-MACROD2	2457.97	-3.66164	0.184321	-19.8655	8.09408e-88	2.10644e-85
gene-SSR2	13644.7	1.67404	0.0843224	19.8528	1.04207e-87	2.67924e-85
gene-GPR35	826.896	4.2147	0.21236	19.847	1.17061e-87	2.97391e-85
gene-LIPC	614.684	4.66857	0.238017	19.6144	1.16468e-85	2.92404e-83
gene-KRT13	5054.52	-9.57674	0.48861	-19.6	1.54678e-85	3.83817e-83
gene-BPIFB1	71519	9.28082	0.474022	19.5789	2.34086e-85	5.74182e-83
gene-PLBD1	2437.15	3.28527	0.168852	19.4565	2.56845e-84	6.22848e-82
gene-MUC13	18650.9	9.714	0.499645	19.4418	3.4179e-84	8.19529e-82
gene-FAM3B	906.154	6.60609	0.340205	19.418	5.44099e-84	1.29012e-81
gene-RGS12	1943.44	-2.51018	0.129364	-19.404	7.14451e-84	1.67543e-81
gene-KRT5	69120.5	-20.2069	1.04631	-19.3127	4.20349e-83	9.75027e-81
gene-SKAP1	1090.32	5.81123	0.30128	19.2884	6.71582e-83	1.54103e-80
gene-HEG1	1112.61	3.00236	0.156166	19.2254	2.26758e-82	5.14788e-80
gene-PRKAB1	6751.49	1.73606	0.0904575	19.192	4.32074e-82	9.70575e-80
gene-RPL7	29203.8	-1.9757	0.103063	-19.1698	6.61066e-82	1.4695e-79
gene-LAMA1	1956.65	-12.0395	0.632439	-19.0367	8.47551e-81	1.86461e-78
gene-CDV3	15800	1.52453	0.0805957	18.9158	8.44847e-80	1.8397e-77
gene-PNCK	1332.18	-11.2585	0.597593	-18.8398	3.56359e-79	7.68151e-77
gene-KRT19	87694.6	-1.87113	0.0993762	-18.8288	4.38694e-79	9.36172e-77
gene-CD109	4422.66	-3.48772	0.1854	-18.8119	6.03637e-79	1.27541e-76
gene-SPATA13	1929.82	2.31575	0.123525	18.7473	2.03795e-78	4.2637e-76
gene-PIP5K1B	1404.26	5.31648	0.283713	18.739	2.38283e-78	4.93685e-76
gene-EPB41	4453.94	1.94009	0.10357	18.7321	2.70824e-78	5.55711e-76
gene-TMEM39A	7620.86	2.7653	0.147937	18.6925	5.70087e-78	1.15863e-75
gene-PANX2	724.152	5.00341	0.268267	18.6509	1.2426e-77	2.50161e-75
gene-ITPR1	1090.17	-3.17383	0.170216	-18.6459	1.36224e-77	2.71684e-75
gene-PDE7B	338.937	-5.99396	0.322654	-18.5771	4.92573e-77	9.73288e-75
gene-PDIA4	41490.2	2.03927	0.110356	18.479	3.04742e-76	5.96622e-74
gene-HTRA1	652.491	-2.86606	0.15531	-18.4537	4.86577e-76	9.4396e-74
gene-LPAR3	372.395	-7.70055	0.417629	-18.4387	6.42512e-76	1.23524e-73
gene-PDLIM1	9063.49	-2.19274	0.119297	-18.3805	1.88213e-75	3.58612e-73
gene-MIR205HG	2702.11	-6.03434	0.329153	-18.3329	4.51832e-75	8.53283e-73
gene-COL4A6	469.152	-8.96871	0.490638	-18.2797	1.20143e-74	2.24899e-72
gene-DCLK1	332.114	-5.59296	0.306764	-18.2321	2.86949e-74	5.32478e-72
gene-RPS6KA5	801.368	-2.72044	0.150945	-18.0227	1.29196e-72	2.37677e-70
gene-ACAA2	1739.91	3.15478	0.175407	17.9855	2.53307e-72	4.62014e-70
gene-COL6A2	2159.4	-12.4496	0.693892	-17.9418	5.56586e-72	1.00657e-69
gene-SARM1	848.328	4.56199	0.254431	17.9302	6.85714e-72	1.22968e-69
gene-FGFR3	2275.54	-7.78853	0.434917	-17.9081	1.01968e-71	1.81333e-69
gene-EYA2	740.576	3.30999	0.184928	17.8989	1.2034e-71	2.12235e-69
gene-SERP1	31594.9	2.94248	0.164546	17.8824	1.61823e-71	2.83057e-69
gene-ALDH1A1	34624.7	2.58986	0.145106	17.8481	2.98946e-71	5.1866e-69
gene-EGLN3	3219.33	-3.29635	0.185513	-17.7688	1.23211e-70	2.12042e-68
gene-EYA4	652.202	5.63702	0.317289	17.7662	1.29167e-70	2.20514e-68
gene-NECTIN1	5912.67	-4.71284	0.267256	-17.6342	1.34605e-69	2.27973e-67
gene-PLS3	9993.48	-1.52081	0.0862785	-17.6268	1.53415e-69	2.57785e-67
gene-GREP1	190.975	-6.375	0.3617	-17.6251	1.58132e-69	2.63636e-67
gene-GRIN2D	935.1	3.30008	0.188073	17.5468	6.29013e-69	1.04055e-66
gene-PTGS2	1233.44	-6.00227	0.34227	-17.5366	7.52458e-69	1.23519e-66
gene-TNNT1	876.515	-2.81767	0.160822	-17.5204	1.00158e-68	1.63159e-66
gene-C4BPB	3837.54	7.98393	0.456468	17.4907	1.68763e-68	2.72834e-66
gene-MME	946.105	7.61556	0.435741	17.4773	2.13528e-68	3.42609e-66
gene-RASAL1	2375.18	2.64432	0.15134	17.4728	2.30896e-68	3.65378e-66
gene-CD55	6171.77	2.26287	0.129508	17.4727	2.31144e-68	3.65378e-66
gene-ESR1	1881.09	2.4195	0.138771	17.4351	4.46593e-68	7.00757e-66
gene-ARL10	382.744	-2.97597	0.171877	-17.3146	3.65225e-67	5.68898e-65
gene-FBP1	1383.92	2.09066	0.121031	17.2737	7.42344e-67	1.14794e-64
gene-SERPINF1	4442.33	-6.03268	0.349583	-17.2568	9.95022e-67	1.52761e-64
gene-VSNL1	1373.45	-11.791	0.685273	-17.2062	2.38532e-66	3.63591e-64
gene-TMEM47	6634.98	5.03753	0.293787	17.1469	6.6325e-66	1.00381e-63
gene-NRG1	739.791	-10.4128	0.609649	-17.08	2.0912e-65	3.14269e-63
gene-MX1	34930.1	1.412	0.0827601	17.0614	2.87692e-65	4.29324e-63
gene-DNAJB11	11375.9	2.61136	0.153251	17.0398	4.16116e-65	6.16661e-63
gene-IMPDH2	6610.51	-1.69633	0.0996018	-17.0311	4.83118e-65	7.11017e-63
gene-TENM2	1324.86	-6.69687	0.393792	-17.0061	7.39925e-65	1.08151e-62
gene-CHRM3	1799.03	6.17174	0.3632	16.9927	9.30133e-65	1.35027e-62
gene-P2RY2	450.491	-2.66723	0.157278	-16.9587	1.66094e-64	2.3949e-62
gene-ADARB1	632.651	-3.17687	0.187556	-16.9383	2.34817e-64	3.36308e-62
gene-MRC2	249.077	-3.74927	0.221533	-16.9242	2.98462e-64	4.24612e-62
gene-PTPN14	4712.37	-2.059	0.122122	-16.8602	8.82585e-64	1.24731e-61
gene-LOC105377329	466.17	-9.37757	0.557024	-16.8351	1.3491e-63	1.89406e-61
gene-SBSPON	884.283	-3.54206	0.211136	-16.7762	3.64321e-63	5.08145e-61
gene-KRT6A	707.352	-7.31206	0.436838	-16.7386	6.85844e-63	9.50384e-61
gene-SLC2A10	2508	2.6223	0.156793	16.7245	8.68732e-63	1.19605e-60
gene-ITGA2	4186.18	-3.80424	0.227671	-16.7094	1.11991e-62	1.53198e-60
gene-EEF1G	34245.8	-1.59155	0.0953309	-16.695	1.4263e-62	1.93868e-60
gene-GOLGA3	8339.57	2.07616	0.124383	16.6917	1.50708e-62	2.03552e-60
gene-NNMT	2973.45	8.71961	0.522528	16.6874	1.61987e-62	2.17409e-60
gene-CAV1	2982.3	-2.48946	0.14919	-16.6866	1.64186e-62	2.18983e-60
gene-TCF7L1	694.867	-6.25049	0.375087	-16.6641	2.39057e-62	3.16862e-60
gene-SLC6A20	5127.7	2.68778	0.161483	16.6443	3.32673e-62	4.38225e-60
gene-ITPRID2	10683.1	-2.26538	0.136248	-16.6269	4.4474e-62	5.82255e-60
gene-NUCB2	15102.3	3.89796	0.234449	16.6261	4.51325e-62	5.87273e-60
gene-SAT1	44316.1	-2.41958	0.146069	-16.5647	1.25479e-61	1.62287e-59
gene-COL9A3	338.039	-3.83777	0.231715	-16.5624	1.30265e-61	1.67461e-59
gene-MSLN	5924.37	3.81204	0.230522	16.5366	2.00084e-61	2.55676e-59
gene-HAS3	4299.91	-8.31787	0.5038	-16.5103	3.09568e-61	3.92342e-59
gene-OLFML2A	168.636	-5.23594	0.317137	-16.51	3.10712e-61	3.92342e-59
gene-CD200	240.887	-7.50099	0.454475	-16.5047	3.39156e-61	4.25741e-59
gene-SLC33A1	10561.2	2.83924	0.172186	16.4893	4.3767e-61	5.46192e-59
gene-ZSCAN31	921.086	3.22981	0.196254	16.4573	7.43436e-61	9.2238e-59
gene-LOC100287290	1466.01	2.80085	0.170521	16.4252	1.26193e-60	1.55663e-58
gene-STT3A	18609.7	1.87367	0.114084	16.4237	1.29455e-60	1.58768e-58
gene-AKR1C3	6516.23	8.37268	0.510408	16.4039	1.79348e-60	2.18702e-58
gene-ATP10A	1180.75	3.59949	0.219731	16.3814	2.59907e-60	3.15137e-58
gene-GAS7	206.664	-5.10701	0.312925	-16.3202	7.0898e-60	8.54782e-58
gene-RPS3A	28199.2	-1.79636	0.110441	-16.2652	1.74187e-59	2.08829e-57
gene-PROM1	26914.2	3.32296	0.2058	16.1466	1.20071e-58	1.43146e-56
gene-NMB	395.154	-3.63612	0.225339	-16.1362	1.41955e-58	1.68295e-56
gene-LRRC31	589.935	3.8628	0.239482	16.1298	1.57442e-58	1.85625e-56
gene-PREB	4179.09	2.12293	0.131643	16.1264	1.66362e-58	1.95064e-56
gene-MYDGF	8255.98	1.98376	0.12362	16.0472	5.9834e-58	6.97736e-56
gene-COL8A1	496.549	-9.4577	0.590043	-16.0288	8.04038e-58	9.32509e-56
gene-RBM47	7637.99	1.48753	0.0929954	15.9957	1.36819e-57	1.57823e-55
gene-NOTCH1	1643.59	-5.08836	0.318324	-15.9848	1.62992e-57	1.87002e-55
gene-PNMA2	1031.56	8.4417	0.528404	15.9758	1.88293e-57	2.14876e-55
gene-HES2	868.691	-11.1348	0.697557	-15.9626	2.32929e-57	2.64399e-55
gene-LINC01091	1370.05	-2.21402	0.138755	-15.9563	2.57561e-57	2.90812e-55
gene-TNNC1	444.616	4.23859	0.265748	15.9497	2.86364e-57	3.21632e-55
gene-CREB3L1	6800.34	5.32093	0.334553	15.9046	5.88996e-57	6.58072e-55
gene-TNFSF10	6096.57	1.56381	0.0984286	15.8878	7.69796e-57	8.55596e-55
gene-FAM20A	1689.67	8.98607	0.565796	15.8822	8.42333e-57	9.31367e-55
gene-TSPAN8	5428.47	10.834	0.682226	15.8804	8.65588e-57	9.52147e-55
gene-CPS1	274.255	-6.97152	0.439716	-15.8546	1.30633e-56	1.42959e-54
gene-BST1	1415.48	2.35381	0.148506	15.8499	1.40775e-56	1.53273e-54
gene-SEL1L3	15862	2.99402	0.189001	15.8413	1.61425e-56	1.74863e-54
gene-ZNF626	455.634	4.95717	0.313252	15.8248	2.09736e-56	2.26049e-54
gene-SSR3	12739.8	2.46833	0.156318	15.7905	3.61919e-56	3.88108e-54
gene-ADAM8	696.174	-2.87887	0.183135	-15.72	1.10405e-55	1.17802e-53
gene-NTSR1	536.232	-10.1646	0.646656	-15.7187	1.1269e-55	1.19642e-53
gene-BHLHE40	10157.4	-1.98787	0.126758	-15.6824	1.99514e-55	2.10773e-53
gene-CPNE2	934.732	-2.50943	0.16033	-15.6516	3.23982e-55	3.40581e-53
gene-RARRES1	76303.4	4.50036	0.288097	15.621	5.23638e-55	5.47767e-53
gene-SCARA3	4973.05	2.08041	0.13342	15.5929	8.13383e-55	8.46712e-53
gene-NUFIP2	23912.4	1.85467	0.119162	15.5643	1.27317e-54	1.3184e-52
gene-MYEF2	1713.15	2.76766	0.177825	15.564	1.27886e-54	1.3184e-52
gene-SSR1	17632.9	1.61221	0.103769	15.5366	1.96194e-54	2.01287e-52
gene-MICALL2	1616.58	-1.79903	0.116144	-15.4897	4.07421e-54	4.15999e-52
gene-NR2F1	477.321	3.03831	0.196425	15.468	5.70289e-54	5.79522e-52
gene-BOC	398.358	-2.60043	0.169169	-15.3718	2.53057e-53	2.55935e-51
gene-CYB561	11994.4	2.45199	0.159733	15.3506	3.50835e-53	3.53152e-51
gene-HTATIP2	2725.45	1.52694	0.0996302	15.3261	5.11684e-53	5.12645e-51
gene-PLAAT2	2750.79	6.05476	0.395209	15.3204	5.5881e-53	5.57243e-51
gene-ZSCAN18	891.333	6.04818	0.395017	15.3112	6.43778e-53	6.38987e-51
gene-KCNG1	152.595	-6.66131	0.436601	-15.2572	1.47404e-52	1.4563e-50
gene-SLC39A14	3702.81	2.25033	0.147982	15.2068	3.18955e-52	3.13664e-50
gene-AMOTL1	5978.5	-1.63013	0.107224	-15.2031	3.37445e-52	3.30325e-50
gene-IGFBP2	8321.43	-15.7122	1.03417	-15.193	3.93606e-52	3.83541e-50
gene-RPN2	24652.4	1.68106	0.110722	15.1827	4.60428e-52	4.46616e-50
gene-LDLRAD4	493.118	5.721	0.377052	15.173	5.33939e-52	5.15577e-50
gene-AP3D1	11784.7	1.35095	0.0890706	15.1672	5.83056e-52	5.6047e-50
gene-UNC5A	321.503	3.22707	0.212926	15.1558	6.93794e-52	6.63927e-50
gene-CAVIN1	1758.68	-4.02621	0.265741	-15.1509	7.47318e-52	7.11953e-50
gene-ADGRF4	336.943	-4.14675	0.274064	-15.1306	1.01793e-51	9.65455e-50
gene-PARD3	3767.78	-1.57992	0.104485	-15.121	1.17798e-51	1.11231e-49
gene-ME3	1283.17	2.14821	0.142549	15.07	2.55095e-51	2.39812e-49
gene-HES4	976.651	-2.03346	0.134958	-15.0674	2.65429e-51	2.48432e-49
gene-EBI3	267.004	-7.84337	0.520794	-15.0604	2.94997e-51	2.74901e-49
gene-RHOF	992.308	3.88722	0.258417	15.0424	3.87245e-51	3.59296e-49
gene-EHD2	1225.67	-3.49485	0.232848	-15.0091	6.39824e-51	5.91075e-49
gene-ANKRD37	463.842	-3.32432	0.221692	-14.9952	7.89077e-51	7.25815e-49
gene-LOC107987028	908.339	4.51353	0.301582	14.9661	1.22214e-50	1.11933e-48
gene-CAPN2	13892.7	-1.29466	0.0866566	-14.9402	1.80494e-50	1.64604e-48
gene-PHLDA3	1929.4	-2.56394	0.171649	-14.9371	1.89029e-50	1.71654e-48
gene-PLEKHB1	1972.39	2.25225	0.151034	14.9122	2.74357e-50	2.48084e-48
gene-TXNDC11	3705.3	1.61127	0.108065	14.9101	2.83291e-50	2.55081e-48
gene-DENND2A	1294.57	-7.51686	0.504793	-14.891	3.77195e-50	3.38208e-48
gene-GJA1	2807.49	-15.5852	1.04684	-14.8878	3.9528e-50	3.52941e-48
gene-EGF	1941.56	4.77567	0.322226	14.8209	1.07398e-49	9.54949e-48
gene-HLA-DRB1-6	16505.8	5.86869	0.39655	14.7994	1.47869e-49	1.30935e-47
gene-TMEM59L	181.594	-7.85915	0.53117	-14.7959	1.5567e-49	1.37272e-47
gene-MUC4-2	4533.24	2.43719	0.164943	14.7759	2.09427e-49	1.83916e-47
gene-ZNF652	3130.5	2.05971	0.139511	14.7637	2.50933e-49	2.19464e-47
gene-SDR16C5	417.5	-2.62215	0.17763	-14.7619	2.57984e-49	2.24709e-47
gene-B3GALNT1	1579.67	1.8394	0.124868	14.7307	4.09253e-49	3.55019e-47
gene-ACKR2	2422.92	3.94908	0.268171	14.726	4.39071e-49	3.79343e-47
gene-SEC24D	10220.5	2.30258	0.156793	14.6855	7.99018e-49	6.87542e-47
gene-DMRT2	198.686	-3.72092	0.253602	-14.6723	9.69991e-49	8.3131e-47
gene-CALU	11774.6	1.5217	0.103777	14.6632	1.10993e-48	9.47434e-47
gene-CAMK2B	179.123	-7.15205	0.487825	-14.6611	1.14401e-48	9.72633e-47
gene-WDR72	376.386	-4.83327	0.330962	-14.6037	2.65894e-48	2.25166e-46
gene-SIRPA	225.443	-4.38108	0.300032	-14.602	2.72558e-48	2.29897e-46
gene-ITGB4	10383	-1.71006	0.117244	-14.5854	3.47736e-48	2.92153e-46
gene-RPL39	12702.9	-1.55286	0.10651	-14.5795	3.7941e-48	3.17514e-46
gene-MUC20-8	1057.83	2.92242	0.200818	14.5526	5.62398e-48	4.68811e-46
gene-SAMHD1	3001.68	1.36602	0.0938796	14.5508	5.77192e-48	4.79272e-46
gene-COL21A1	427.084	-3.75254	0.258008	-14.5443	6.34803e-48	5.25066e-46
gene-FKBP10	1041.39	-4.99058	0.34326	-14.5388	6.88309e-48	5.67124e-46
gene-ADH1C	2394.27	3.55347	0.244425	14.5381	6.95265e-48	5.70652e-46
gene-BCL11A	632.624	-2.46471	0.169552	-14.5366	7.09995e-48	5.8051e-46
gene-TXK	709.856	3.93776	0.271239	14.5177	9.36578e-48	7.62846e-46
gene-RNF186	142.996	-5.27542	0.363401	-14.5168	9.47904e-48	7.69136e-46
gene-SNCG	176.051	-6.59045	0.454564	-14.4984	1.24049e-47	1.00081e-45
gene-UGGT1	8393.19	1.57233	0.10845	14.4982	1.24281e-47	1.00081e-45
gene-BHLHA15	3148.52	5.17414	0.357281	14.482	1.57485e-47	1.26343e-45
gene-S100A2	19883.4	-9.21187	0.637173	-14.4574	2.25115e-47	1.79923e-45
gene-GNA15	1013.78	-2.91894	0.202502	-14.4144	4.19928e-47	3.34375e-45
gene-CCND2	3315.07	-15.1035	1.04784	-14.4139	4.22978e-47	3.35552e-45
gene-ERP29	9924.44	1.50076	0.104369	14.3794	6.96626e-47	5.50593e-45
gene-CLCA2	333.112	-9.48233	0.659705	-14.3736	7.57893e-47	5.96806e-45
gene-ACOT7	1076.22	-3.24318	0.226375	-14.3266	1.49308e-46	1.17141e-44
gene-LINC02038	952.028	4.03677	0.281821	14.3239	1.55248e-46	1.21355e-44
gene-CASC15	246.774	-5.07608	0.354407	-14.3228	1.57751e-46	1.22861e-44
gene-GASK1B	450.624	-5.11779	0.357428	-14.3184	1.67976e-46	1.30349e-44
gene-NIPSNAP2	4555.71	-1.64587	0.115022	-14.3092	1.9174e-46	1.48251e-44
gene-SLC2A9	348.575	-3.91505	0.273636	-14.3075	1.965e-46	1.51383e-44
gene-HOXB9	4460.27	6.11049	0.427669	14.2879	2.60349e-46	1.9985e-44
gene-OBSL1	8112.91	-1.82394	0.127814	-14.2703	3.35112e-46	2.56319e-44
gene-INKA2	110.455	-4.2215	0.296632	-14.2314	5.84827e-46	4.45722e-44
gene-MT1F	383.16	-4.20747	0.296231	-14.2034	8.73164e-46	6.62812e-44
gene-ARFGEF3	7522.4	1.20175	0.0846115	14.2031	8.7588e-46	6.62812e-44
gene-MUC4-5	271.39	3.55004	0.250797	14.155	1.73879e-45	1.31116e-43
gene-GATA6	1489.42	2.32587	0.164397	14.1479	1.92373e-45	1.44551e-43
gene-TMEM222	2230.16	1.38092	0.0976485	14.1417	2.10037e-45	1.5727e-43
gene-RAMP1	2132.6	4.41049	0.311953	14.1383	2.20531e-45	1.6455e-43
gene-CRYBG1	2986.69	-1.4181	0.100356	-14.1308	2.4543e-45	1.8249e-43
gene-C16orf74	555.58	-10.8056	0.764834	-14.128	2.55182e-45	1.89083e-43
gene-TP53TG1	498.519	-2.77603	0.196944	-14.0955	4.04708e-45	2.98839e-43
gene-RPS23	20226.5	-1.69054	0.120092	-14.0771	5.25524e-45	3.86445e-43
gene-LOC100507053	441.264	-3.00563	0.213516	-14.0768	5.27321e-45	3.86445e-43
gene-MGMT	1231.48	-1.56619	0.111262	-14.0766	5.28781e-45	3.86445e-43
gene-SLC2A1-DT	450.47	-4.15309	0.295699	-14.045	8.26701e-45	6.02109e-43
gene-ZNF229	1202.14	2.55539	0.181988	14.0415	8.68379e-45	6.28342e-43
gene-GASK1A	345.898	4.67025	0.332604	14.0415	8.68608e-45	6.28342e-43
gene-RCOR2	371.571	-6.78234	0.483243	-14.035	9.51467e-45	6.85957e-43
gene-MEOX1	411.52	-7.6097	0.542669	-14.0227	1.13155e-44	8.13042e-43
gene-GNAI1	2024.87	-1.52974	0.109241	-14.0034	1.48598e-44	1.06412e-42
gene-MXRA7	2244.09	-3.60313	0.258367	-13.9458	3.33917e-44	2.38321e-42
gene-SPRING1	3583.3	1.42456	0.102168	13.9432	3.46009e-44	2.46128e-42
gene-LONRF3	404.542	4.81897	0.345766	13.9371	3.77128e-44	2.67372e-42
gene-CNTNAP3B	301.26	-7.12666	0.511367	-13.9365	3.80147e-44	2.6862e-42
gene-LDB1	3386.26	-1.45705	0.104832	-13.899	6.42642e-44	4.52607e-42
gene-CPNE8	718.251	-4.58296	0.330349	-13.8731	9.22189e-44	6.47352e-42
gene-TUBB3	1138.42	-6.49791	0.468423	-13.8719	9.37807e-44	6.56157e-42
gene-PARP14	38676.6	1.93876	0.139843	13.8638	1.0498e-43	7.32117e-42
gene-DDO	510.763	6.42216	0.463416	13.8583	1.13325e-43	7.87741e-42
gene-LOC107986178	1006.51	2.71321	0.195803	13.8568	1.15656e-43	8.01331e-42
gene-CA9	2932.99	-5.81423	0.420347	-13.832	1.63419e-43	1.12859e-41
gene-PSTPIP2	1327.39	-2.2667	0.163919	-13.8282	1.72206e-43	1.18545e-41
gene-EPAS1	1764.46	-2.49301	0.180567	-13.8065	2.32817e-43	1.59753e-41
gene-THSD4	2632.93	-2.59702	0.188389	-13.7854	3.12105e-43	2.13472e-41
gene-LAD1	5421.76	-2.27496	0.165178	-13.7728	3.71773e-43	2.53471e-41
gene-SEC14L2	743.023	-3.54533	0.257452	-13.7708	3.81818e-43	2.5949e-41
gene-CSF1R	3141.16	-1.98849	0.144444	-13.7665	4.05159e-43	2.74479e-41
gene-LOC105377858	400.941	-3.76583	0.273588	-13.7646	4.16275e-43	2.81117e-41
gene-DSE	1230.4	-3.84144	0.279997	-13.7196	7.74985e-43	5.21709e-41
gene-CFAP92	496.998	2.99877	0.219273	13.676	1.41258e-42	9.47939e-41
gene-SNX31	174.948	-5.44607	0.399314	-13.6386	2.36114e-42	1.57952e-40
gene-DNAH12	794.82	6.41618	0.470789	13.6286	2.70865e-42	1.80633e-40
gene-PRECSIT	942.191	4.39861	0.323085	13.6144	3.28859e-42	2.18625e-40
gene-CAMK4	213.05	-4.48201	0.329506	-13.6022	3.88524e-42	2.57488e-40
gene-SPP1	757.028	5.25037	0.386211	13.5946	4.31319e-42	2.84965e-40
gene-ZMIZ1	1012.31	-2.22254	0.163738	-13.5737	5.73168e-42	3.77513e-40
gene-SDF2L1	1817.85	2.40004	0.176912	13.5663	6.34334e-42	4.16514e-40
gene-RPS2	52156.4	-1.89417	0.139653	-13.5634	6.59828e-42	4.31924e-40
gene-PLCG2	161.979	-4.52731	0.33386	-13.5605	6.86788e-42	4.48197e-40
gene-P4HB	85315.4	1.78376	0.131717	13.5424	8.78272e-42	5.71413e-40
gene-TAOK3	12166.4	-1.26237	0.0932827	-13.5328	1.00149e-41	6.49599e-40
gene-CCNG1	5757.52	-1.46875	0.108766	-13.5038	1.48485e-41	9.60202e-40
gene-TNC	1020.9	-4.25872	0.315496	-13.4985	1.5963e-41	1.02916e-39
gene-FGD3	1060.26	3.21704	0.238572	13.4846	1.92683e-41	1.23851e-39
gene-ADAM19	1666.85	-14.1116	1.04684	-13.4801	2.0475e-41	1.31212e-39
gene-RETREG1	884.018	4.80114	0.357061	13.4463	3.23736e-41	2.06842e-39
gene-BDKRB1	125.348	-4.63846	0.345113	-13.4404	3.50513e-41	2.23282e-39
gene-MUC4-4	1834.04	2.69594	0.200832	13.4239	4.3813e-41	2.78265e-39
gene-SERPINE2	299.21	-3.67478	0.273854	-13.4187	4.69687e-41	2.97422e-39
gene-ALDH1L2	7468.05	8.46499	0.631131	13.4124	5.11447e-41	3.22907e-39
gene-CAPN8	2042.12	3.84797	0.28767	13.3763	8.31496e-41	5.23425e-39
gene-ZNF90	767.378	3.51895	0.263129	13.3735	8.64116e-41	5.4236e-39
gene-KLHL36	1800.95	-1.40459	0.105089	-13.3657	9.58679e-41	5.99948e-39
gene-FGF18	916.751	7.94899	0.59491	13.3617	1.01291e-40	6.32031e-39
gene-THBS2	1536.32	-13.9939	1.0478	-13.3556	1.0994e-40	6.83177e-39
gene-SH2D5	156.798	-5.63341	0.421807	-13.3554	1.10128e-40	6.83177e-39
gene-ZNF439	403.312	3.65983	0.274057	13.3543	1.11868e-40	6.91959e-39
gene-TMEM121	165.281	-7.22292	0.540887	-13.3538	1.12488e-40	6.92327e-39
gene-ZNF883	367.688	2.30975	0.172966	13.3538	1.12576e-40	6.92327e-39
gene-ADGRB1	92.3243	-5.85297	0.439132	-13.3285	1.58046e-40	9.69166e-39
gene-NPTXR	258.126	-4.80551	0.361603	-13.2895	2.66528e-40	1.62971e-38
gene-MTSS1	908.952	-5.22012	0.392939	-13.2848	2.83561e-40	1.72891e-38
gene-LOC105374284	477.049	7.51917	0.566239	13.2791	3.05881e-40	1.85969e-38
gene-RACK1	29495.7	-1.2348	0.0931548	-13.2554	4.2009e-40	2.5468e-38
gene-BNC1	875.532	-13.9041	1.04973	-13.2454	4.79736e-40	2.90016e-38
gene-PLEKHN1	155.544	-3.26949	0.246905	-13.2419	5.02773e-40	3.03084e-38
gene-TGFB1	613.702	-5.39348	0.407342	-13.2407	5.10812e-40	3.07062e-38
gene-SLC16A7	2967.3	3.87564	0.293308	13.2136	7.32719e-40	4.39219e-38
gene-MMP2	864.087	-13.8851	1.05151	-13.2049	8.22084e-40	4.91408e-38
gene-NUDT16-DT	735.339	2.95612	0.224075	13.1925	9.68816e-40	5.77501e-38
gene-FAM174B	2308.02	1.46636	0.111435	13.1589	1.51294e-39	8.99337e-38
gene-DRAM1	4539.03	1.9411	0.147532	13.1572	1.54773e-39	9.17463e-38
gene-SOBP	950.038	1.83808	0.140063	13.1232	2.42398e-39	1.4329e-37
gene-RPL5	3815.73	-1.41579	0.108065	-13.1013	3.23808e-39	1.90885e-37
gene-EDARADD	436.769	-5.22881	0.399749	-13.0802	4.27137e-39	2.51105e-37
gene-AMOTL2	9331.29	1.5224	0.116462	13.0721	4.75632e-39	2.78846e-37
gene-BCO1	629.684	3.23934	0.247902	13.067	5.08152e-39	2.97095e-37
gene-RDH10	790.849	-2.05472	0.157386	-13.0553	5.92626e-39	3.45536e-37
gene-DNAJC14	2877.72	1.5551	0.119162	13.0503	6.33181e-39	3.68177e-37
gene-TMEM178B	256.189	-4.7335	0.363188	-13.0332	7.9211e-39	4.59338e-37
gene-KCNIP1	958.164	8.33398	0.639912	13.0236	8.9805e-39	5.1936e-37
gene-ILDR1	1682.11	2.1548	0.165495	13.0203	9.37759e-39	5.40859e-37
gene-ATP8B2	1615.36	2.04991	0.157505	13.0149	1.0066e-38	5.79001e-37
gene-CPNE3	3275.39	-1.43865	0.110646	-13.0022	1.18799e-38	6.81496e-37
gene-PON2	8696.22	-2.33727	0.179911	-12.9912	1.37239e-38	7.85167e-37
gene-CCDC163	518.085	3.58435	0.276514	12.9626	1.99265e-38	1.13698e-36
gene-USH1C	1608.78	9.75924	0.753983	12.9436	2.55458e-38	1.45373e-36
gene-DNAJC3	14034.3	2.36259	0.182558	12.9416	2.62206e-38	1.48816e-36
gene-HLA-DPB1-3	877.81	7.50498	0.580355	12.9317	2.98169e-38	1.68778e-36
gene-RPS19	19058	-1.45875	0.112877	-12.9234	3.32241e-38	1.87567e-36
gene-SEC62	12061.2	1.271	0.0984011	12.9165	3.63146e-38	2.04473e-36
gene-CDH26	1310.79	3.44626	0.266982	12.9082	4.04476e-38	2.27145e-36
gene-C1orf226	882.521	1.93924	0.150246	12.9071	4.10539e-38	2.29945e-36
gene-SEMA6A	540.852	-3.00561	0.232872	-12.9067	4.12683e-38	2.30541e-36
gene-LRP3	233.642	-9.23714	0.716244	-12.8966	4.70125e-38	2.61945e-36
gene-OLFML3	296.489	-9.8992	0.769346	-12.867	6.9005e-38	3.83481e-36
gene-ETHE1	1247.98	-1.85719	0.14451	-12.8516	8.42107e-38	4.66768e-36
gene-VEPH1	307.372	2.88909	0.224956	12.8429	9.4242e-38	5.21016e-36
gene-CCNB1IP1	1645.93	-1.55304	0.120987	-12.8364	1.02476e-37	5.65072e-36
gene-KRT17	6974.03	-6.69793	0.522458	-12.8201	1.26617e-37	6.96393e-36
gene-PLEKHH2	666.924	-2.62676	0.204958	-12.8161	1.33271e-37	7.31104e-36
gene-TGM5	170.435	-7.26446	0.567594	-12.7987	1.66745e-37	9.12395e-36
gene-SLCO1B3-SLCO1B7	301.692	3.7085	0.290028	12.7867	1.94539e-37	1.06176e-35
gene-DKK4	115.877	-7.06762	0.553942	-12.7588	2.78548e-37	1.51638e-35
gene-MIA3	9322.99	1.6705	0.131033	12.7487	3.16987e-37	1.72125e-35
gene-LOC105369957	967.961	2.73046	0.214877	12.7071	5.40261e-37	2.92618e-35
gene-PPIB	13592.9	1.31452	0.103499	12.7008	5.85113e-37	3.16109e-35
gene-P3H3	135.756	-5.07634	0.400311	-12.681	7.5369e-37	4.06155e-35
gene-PALM2AKAP2	1759.03	1.67706	0.132378	12.6687	8.81253e-37	4.73701e-35
gene-ITIH5	922.82	-2.90324	0.229287	-12.662	9.60043e-37	5.14757e-35
gene-CA13	1224.73	2.38455	0.188385	12.6579	1.01226e-36	5.41392e-35
gene-COL23A1	129.791	-4.37603	0.345873	-12.6521	1.08861e-36	5.80776e-35
gene-CCNG2	3740.44	-1.55283	0.12275	-12.6504	1.11287e-36	5.92235e-35
gene-RPS3	31228.7	-1.65666	0.131054	-12.641	1.25398e-36	6.6567e-35
gene-MLXIP	2011.4	1.76826	0.139915	12.6381	1.30205e-36	6.89475e-35
gene-GALNT14	406.881	-4.08989	0.323863	-12.6285	1.47144e-36	7.77239e-35
gene-VILL	1807.47	1.51513	0.120272	12.5975	2.1783e-36	1.14777e-34
gene-GRK5	406.815	-3.59854	0.285692	-12.5959	2.22467e-36	1.16932e-34
gene-LINC02582	116.445	-6.44425	0.513556	-12.5483	4.06244e-36	2.13004e-34
gene-EMP1	1489.03	-2.65632	0.211824	-12.5402	4.49756e-36	2.34922e-34
gene-SNAI2	558.264	-13.2549	1.057	-12.5401	4.50249e-36	2.34922e-34
gene-PLXNB3	804.817	-5.87855	0.469495	-12.521	5.73012e-36	2.98246e-34
gene-DKK1	829.595	-5.64625	0.451033	-12.5185	5.91579e-36	3.0716e-34
gene-GOSR1	3740.08	1.2334	0.0985597	12.5143	6.2365e-36	3.23027e-34
gene-RHBDD3	1708.44	2.01273	0.16089	12.51	6.58501e-36	3.40252e-34
gene-RPS24	26114.9	-1.52769	0.122137	-12.508	6.74961e-36	3.47915e-34
gene-BAG3	2225.25	-1.75378	0.140236	-12.5059	6.9337e-36	3.56542e-34
gene-PHACTR4	6217.26	1.0815	0.0864869	12.5047	7.03256e-36	3.60757e-34
gene-DSC3	1580.63	-7.78759	0.622937	-12.5014	7.33451e-36	3.75344e-34
gene-FEZ1	1542.77	-2.02455	0.16199	-12.498	7.65357e-36	3.90735e-34
gene-NUS1	5625.04	1.09673	0.0877803	12.4941	8.04387e-36	4.0968e-34
gene-POLR1D	5254.99	-1.60648	0.128714	-12.481	9.47511e-36	4.81426e-34
gene-SLC66A1	805.568	1.63334	0.130928	12.4751	1.02058e-35	5.16279e-34
gene-PROSER1	3431.41	1.65867	0.132959	12.4751	1.02095e-35	5.16279e-34
gene-PPP1R13L	2988.46	-1.99925	0.16041	-12.4634	1.18194e-35	5.96281e-34
gene-WFS1	3679.64	2.51624	0.201906	12.4625	1.1961e-35	6.01999e-34
gene-RAC2	889.2	-2.09322	0.167984	-12.4609	1.22061e-35	6.1289e-34
gene-NRARP	582.665	-2.04034	0.163778	-12.458	1.26539e-35	6.33882e-34
gene-IL1B	91.9557	-5.77692	0.463757	-12.4568	1.2845e-35	6.41948e-34
gene-FJX1	427.117	-3.3827	0.271689	-12.4506	1.38777e-35	6.9194e-34
gene-ACE	375.39	6.97971	0.561097	12.4394	1.59701e-35	7.9441e-34
gene-ITIH2	1099.7	-5.6833	0.457132	-12.4325	1.74095e-35	8.63999e-34
gene-PRSS41	616.85	8.37819	0.673906	12.4323	1.7459e-35	8.64445e-34
gene-GALC	3258.23	3.03187	0.244123	12.4194	2.04996e-35	1.01264e-33
gene-OAS2	25394.4	1.48967	0.12003	12.4109	2.28189e-35	1.12461e-33
gene-CCN6	213.116	3.99551	0.322063	12.406	2.42475e-35	1.19226e-33
gene-PKP1	485.256	-13.0527	1.05215	-12.4058	2.4322e-35	1.19318e-33
gene-M1AP	215.315	4.5667	0.368131	12.4051	2.45234e-35	1.20029e-33
gene-SRP19	3452.11	1.86791	0.150653	12.3988	2.65389e-35	1.29597e-33
gene-HGD	4640.8	3.94256	0.318568	12.3759	3.53028e-35	1.71904e-33
gene-COL5A2	196.974	-3.49645	0.282524	-12.3757	3.53636e-35	1.71904e-33
gene-HR	154.446	-3.14687	0.254999	-12.3407	5.46585e-35	2.65093e-33
gene-RPL14	15466.1	-1.25446	0.101661	-12.3396	5.54248e-35	2.68201e-33
gene-RPL4	41032.9	-1.18501	0.0960562	-12.3367	5.7496e-35	2.77594e-33
gene-SLAIN1	456.603	4.07458	0.330313	12.3355	5.82995e-35	2.80838e-33
gene-BASP1	1982.14	-6.51205	0.529082	-12.3082	8.18375e-35	3.92581e-33
gene-PCDH1	6418.93	1.35166	0.109818	12.3082	8.18643e-35	3.92581e-33
gene-NRXN3	120.949	-6.56638	0.533598	-12.3059	8.42389e-35	4.03062e-33
gene-GMPPB	1924.73	1.87334	0.152262	12.3034	8.6794e-35	4.14359e-33
gene-GCLC	3141.69	1.44517	0.117534	12.2958	9.53697e-35	4.54283e-33
gene-DARS1	6156.22	-1.2644	0.10284	-12.2949	9.65216e-35	4.58746e-33
gene-CELSR1	3121.37	-1.76545	0.143775	-12.2792	1.17094e-34	5.55284e-33
gene-TRIM36	273.774	3.10801	0.253467	12.262	1.44895e-34	6.856e-33
gene-CRABP2	2079.72	-5.66685	0.462405	-12.2552	1.57623e-34	7.44174e-33
gene-ANXA8L1	382.667	-10.6804	0.872462	-12.2416	1.86242e-34	8.77352e-33
gene-FAM214B	631.042	-2.20044	0.179798	-12.2384	1.93918e-34	9.11501e-33
gene-PLXDC2	199.743	-8.30083	0.679395	-12.218	2.49224e-34	1.16889e-32
gene-MAPK8IP2	203.107	3.38837	0.277332	12.2177	2.49941e-34	1.16968e-32
gene-ANKRD65	688.827	-12.8364	1.05131	-12.2099	2.75264e-34	1.28537e-32
gene-PALM	97.1462	-7.10449	0.581931	-12.2085	2.80068e-34	1.30494e-32
gene-FHOD3	230.014	-5.54736	0.454842	-12.1962	3.25543e-34	1.51353e-32
gene-SEC11C	3644.51	2.75046	0.225548	12.1946	3.32279e-34	1.54148e-32
gene-HOOK1	6007.31	1.70043	0.139641	12.1771	4.11645e-34	1.90553e-32
gene-SLC35B1	3394.26	1.96756	0.16175	12.1642	4.81886e-34	2.22585e-32
gene-GGT1	834.013	-2.77656	0.228299	-12.1619	4.9568e-34	2.28462e-32
gene-CMPK2	4814.74	1.91021	0.157082	12.1606	5.0373e-34	2.31672e-32
gene-ZNF347	484.605	7.54414	0.620752	12.1532	5.51478e-34	2.53087e-32
gene-PIP4K2C	3368.49	1.77585	0.1465	12.1219	8.08883e-34	3.7042e-32
gene-PTCHD4	637.397	-12.7244	1.04976	-12.1212	8.15273e-34	3.72547e-32
gene-RNASET2	3815.43	-2.85328	0.235408	-12.1206	8.21535e-34	3.74606e-32
gene-SRM	2481.46	1.63822	0.135214	12.1157	8.71722e-34	3.96287e-32
gene-GPC3	338.227	-3.8418	0.317095	-12.1156	8.72798e-34	3.96287e-32
gene-RPS4X	30665.7	-1.44162	0.119045	-12.1099	9.36429e-34	4.24276e-32
gene-IGSF3	1481.03	-2.4463	0.202428	-12.0848	1.27138e-33	5.74813e-32
gene-ECM1	119.809	-3.79012	0.313686	-12.0825	1.30644e-33	5.89415e-32
gene-JSRP1	1985.1	2.6962	0.223261	12.0765	1.4063e-33	6.33131e-32
gene-SERPINE1	268.847	-8.16098	0.676239	-12.0682	1.55524e-33	6.98714e-32
gene-GHR	102.822	-3.73815	0.309854	-12.0642	1.63199e-33	7.31652e-32
gene-TF	570.287	-2.68115	0.222291	-12.0615	1.68771e-33	7.55048e-32
gene-DENND2C	160.709	-5.32259	0.441571	-12.0538	1.85293e-33	8.27227e-32
gene-TRPV4	2592.61	-2.64627	0.219944	-12.0316	2.42535e-33	1.08052e-31
gene-B3GALT5-AS1	311.979	-4.83404	0.402075	-12.0227	2.69859e-33	1.19975e-31
gene-SETD1B	3113.82	2.36742	0.196924	12.022	2.72162e-33	1.20747e-31
gene-UNC93A	346.074	7.05657	0.588997	11.9806	4.48812e-33	1.98706e-31
gene-LINC02331	268.767	4.42705	0.369784	11.972	4.98206e-33	2.20118e-31
gene-AKAP7	724.564	-2.00066	0.167119	-11.9715	5.01228e-33	2.20996e-31
gene-KIF21B	1243.52	3.556	0.297202	11.9649	5.42362e-33	2.38639e-31
gene-SORL1	5542.8	-1.24795	0.104388	-11.955	6.11641e-33	2.68568e-31
gene-FAM171B	1449.7	-2.10279	0.175949	-11.9512	6.40234e-33	2.80546e-31
gene-MYADM	3304.65	1.27149	0.106518	11.9369	7.60363e-33	3.32503e-31
gene-LOC112694756	957.414	-2.49021	0.208745	-11.9295	8.3119e-33	3.62732e-31
gene-MFN1	5805.97	1.21183	0.101685	11.9175	9.59429e-33	4.17841e-31
gene-IER5	1589.5	-2.20176	0.184833	-11.9121	1.0232e-32	4.44707e-31
gene-HNRNPUL1	3550.05	-2.26412	0.190146	-11.9072	1.08499e-32	4.70604e-31
gene-ZNF423	127.684	-7.87055	0.661688	-11.8947	1.26176e-32	5.46168e-31
gene-ATP6V0B	4579.04	1.4877	0.125108	11.8913	1.31312e-32	5.67248e-31
gene-EIF2AK3	2371.08	1.86273	0.15678	11.8812	1.48303e-32	6.3935e-31
gene-CCR1	350.028	5.27993	0.444735	11.8721	1.65301e-32	7.11195e-31
gene-CHCHD3	8368.7	-1.34087	0.112997	-11.8664	1.76973e-32	7.59882e-31
gene-LOC105374827	656.635	7.20579	0.607965	11.8523	2.0936e-32	8.97137e-31
gene-CHKA	2631.56	1.27227	0.107395	11.8467	2.23944e-32	9.57708e-31
gene-LZTS3	2624.55	1.19315	0.10072	11.8461	2.25401e-32	9.62013e-31
gene-EVA1A	492.251	-2.3211	0.196422	-11.8169	3.19152e-32	1.35942e-30
gene-CA8	1553.59	-1.87838	0.159335	-11.7889	4.45497e-32	1.89381e-30
gene-LAPTM4B	9544.51	-1.07399	0.0912236	-11.7732	5.36515e-32	2.27619e-30
gene-BMP7	1280.18	-8.20481	0.698555	-11.7454	7.45667e-32	3.15725e-30
gene-LOC107986473	510.4	6.61658	0.563514	11.7416	7.79594e-32	3.29436e-30
gene-LOC105376892	107.467	-7.09855	0.605028	-11.7326	8.67672e-32	3.65931e-30
gene-PDK3	2582.8	-1.48281	0.126584	-11.714	1.08005e-31	4.54602e-30
gene-EGFL7	548.083	-7.1327	0.609136	-11.7095	1.13894e-31	4.78446e-30
gene-DPYD	876.738	1.94129	0.165889	11.7023	1.24e-31	5.19876e-30
gene-LINC02577	1175.03	8.46193	0.724189	11.6847	1.52614e-31	6.38583e-30
gene-ZNF888	959.781	3.87334	0.331615	11.6802	1.60886e-31	6.71879e-30
gene-CADPS2	4623.83	2.20917	0.189257	11.6729	1.75399e-31	7.31058e-30
gene-ANKRD20A4-ANKRD20A20P	161.578	-4.71959	0.404431	-11.6697	1.82028e-31	7.57206e-30
gene-DTX3L	11238.4	1.59319	0.136619	11.6615	2.00368e-31	8.3188e-30
gene-RPP25	1047.37	1.47211	0.126273	11.6582	2.08513e-31	8.64012e-30
gene-ONECUT2	5846.96	3.3956	0.291298	11.6568	2.11862e-31	8.7619e-30
gene-ARL4C	5609.17	-5.46216	0.468618	-11.6559	2.14083e-31	8.83663e-30
gene-SLC22A3	109.937	-7.87464	0.675728	-11.6536	2.20046e-31	9.0652e-30
gene-ROR2	337.91	-7.53845	0.647196	-11.6479	2.35261e-31	9.67335e-30
gene-AOC2	193.292	4.23496	0.363751	11.6425	2.50694e-31	1.02881e-29
gene-NCDN	1598.7	1.8414	0.158174	11.6416	2.53097e-31	1.03668e-29
gene-USP18	2813.05	1.76153	0.151402	11.6348	2.74295e-31	1.12135e-29
gene-HCAR2	183.379	-5.78968	0.498322	-11.6183	3.325e-31	1.3567e-29
gene-PTPN23	3383.56	1.19435	0.102931	11.6034	3.95949e-31	1.61251e-29
gene-RXRA	2687.93	-1.11346	0.0959706	-11.6021	4.02172e-31	1.63473e-29
gene-PIWIL1	528.911	7.89519	0.681773	11.5804	5.1816e-31	2.10219e-29
gene-SORCS2	129.613	-3.7142	0.320869	-11.5754	5.48913e-31	2.22273e-29
gene-TMEM141	2221.91	-2.33252	0.201514	-11.5749	5.52073e-31	2.23129e-29
gene-RPS7	16038.4	-1.454	0.125619	-11.5746	5.54234e-31	2.2358e-29
gene-PALMD	378.638	-2.28198	0.197642	-11.5461	7.72862e-31	3.11186e-29
gene-SGIP1	74.2127	-6.29176	0.545288	-11.5384	8.44747e-31	3.3949e-29
gene-TMEM41B	4921.57	1.20971	0.104871	11.5352	8.76407e-31	3.51551e-29
gene-MUC4	381.086	2.8418	0.246508	11.5282	9.5086e-31	3.80701e-29
gene-TNFAIP3	1867.56	-1.65669	0.143763	-11.5238	1.00131e-30	4.00148e-29
gene-SPCS3	12234	1.68968	0.146898	11.5024	1.28245e-30	5.11543e-29
gene-PDPN	263.937	-12.1742	1.05946	-11.4909	1.46503e-30	5.8328e-29
gene-FAM210B	1958.85	-2.31745	0.201693	-11.49	1.48122e-30	5.88627e-29
gene-PDIA3	54775.1	1.88418	0.164161	11.4776	1.70896e-30	6.77866e-29
gene-TCP11L1	913.809	-1.49139	0.130046	-11.4682	1.90645e-30	7.54799e-29
gene-SELENOS	3501.03	2.07256	0.180727	11.4679	1.9132e-30	7.5607e-29
gene-TSHZ2	662.601	3.96113	0.34563	11.4606	2.0809e-30	8.20822e-29
gene-PHLDB1	1409.98	-1.41016	0.123101	-11.4552	2.21386e-30	8.71658e-29
gene-NEURL3	1060.65	-2.07956	0.181645	-11.4485	2.39242e-30	9.40227e-29
gene-PIGR	125901	5.25952	0.459421	11.4481	2.4024e-30	9.42411e-29
gene-DSCAML1	266.584	-10.1646	0.888533	-11.4397	2.64779e-30	1.03677e-28
gene-SERINC2	5402.19	-1.08736	0.0950933	-11.4347	2.80446e-30	1.0961e-28
gene-ATXN7L3B	7246.09	1.01796	0.0891681	11.4162	3.47122e-30	1.35422e-28
gene-TUBA1A	2530.63	-3.19356	0.279756	-11.4155	3.49796e-30	1.36216e-28
gene-ADAMTS7	110.201	-7.87974	0.690656	-11.4091	3.76756e-30	1.46448e-28
gene-PHETA2	250.918	3.51116	0.308172	11.3935	4.50446e-30	1.74773e-28
gene-IL4R	2085.7	-2.91117	0.255592	-11.3899	4.6951e-30	1.81839e-28
gene-SULT1A1	735.5	1.62015	0.142574	11.3636	6.35071e-30	2.45515e-28
gene-PHC3	5472.33	0.984936	0.0867606	11.3523	7.2206e-30	2.7864e-28
gene-TDP2	2466.87	-1.52712	0.13497	-11.3145	1.11223e-29	4.2843e-28
gene-ERBB2	11344.9	1.12197	0.0992414	11.3055	1.23289e-29	4.74052e-28
gene-MAP2	585.714	6.23252	0.551337	11.3044	1.2483e-29	4.79115e-28
gene-RNASE4	2157.03	2.6592	0.235439	11.2946	1.39474e-29	5.34357e-28
gene-ARHGEF3	1292.14	-2.02911	0.179916	-11.2781	1.683e-29	6.43641e-28
gene-SERPINB3	229.33	-11.9714	1.0624	-11.2683	1.8824e-29	7.18613e-28
gene-SNAP25	81.018	-6.68438	0.593439	-11.2638	1.98027e-29	7.54626e-28
gene-PUS1	1799.64	1.37761	0.122401	11.2549	2.18986e-29	8.33004e-28
gene-KLHDC7A	3682.83	2.94126	0.261496	11.2478	2.37442e-29	9.01602e-28
gene-SMCO4	286.555	2.62718	0.233822	11.2358	2.71953e-29	1.03081e-27
gene-RNF183	1582.72	-2.75899	0.245914	-11.2193	3.27694e-29	1.23989e-27
gene-PAK3	85.0624	-5.52626	0.492613	-11.2183	3.31738e-29	1.25297e-27
gene-COL13A1	217.357	-11.894	1.06029	-11.2177	3.33683e-29	1.25809e-27
gene-ADAP1	1809.25	1.25562	0.112006	11.2103	3.63117e-29	1.36665e-27
gene-SERPINA1	3279.74	2.99606	0.26731	11.2082	3.71705e-29	1.39651e-27
gene-REEP6	159.015	-3.99253	0.357052	-11.1819	4.99947e-29	1.87502e-27
gene-MANEAL	641.927	3.54973	0.317716	11.1726	5.55026e-29	2.07794e-27
gene-NGFR	340.134	-11.818	1.05811	-11.1689	5.78701e-29	2.16278e-27
gene-SZT2	3116.53	1.3485	0.120801	11.163	6.18406e-29	2.30713e-27
gene-CDK2AP2	4258.8	2.01966	0.181266	11.1419	7.84071e-29	2.92008e-27
gene-TMED9	14955	1.38427	0.124338	11.1331	8.65487e-29	3.21768e-27
gene-LINC00621	8112.48	-4.47141	0.401658	-11.1324	8.72684e-29	3.2388e-27
gene-CACNB1	1159.33	2.7244	0.244823	11.128	9.1666e-29	3.3961e-27
gene-LRCH2	806.534	6.49488	0.584014	11.1211	9.90414e-29	3.66299e-27
gene-PRR15L	2694.42	2.22194	0.199861	11.1174	1.03214e-28	3.81071e-27
gene-RPL21	13987.5	-1.08825	0.0979162	-11.1141	1.07117e-28	3.94799e-27
gene-LZTS1	115.12	-8.19887	0.738653	-11.0998	1.25794e-28	4.62836e-27
gene-SLC35F6	1864.26	1.30327	0.11749	11.0926	1.36212e-28	5.00304e-27
gene-LINC00920	280.423	-2.58169	0.232815	-11.089	1.41851e-28	5.20119e-27
gene-C14orf132	795.346	-8.51841	0.76855	-11.0837	1.50442e-28	5.50674e-27
gene-WNK2	2867.23	-2.10266	0.190201	-11.0549	2.07533e-28	7.58348e-27
gene-CLIC3	185.676	-3.43252	0.310502	-11.0547	2.07928e-28	7.58493e-27
gene-CRY1	799.449	2.25924	0.204536	11.0457	2.30056e-28	8.3778e-27
gene-RPL38	8051.14	-1.17341	0.106234	-11.0455	2.30466e-28	8.37845e-27
gene-PTRH2	1932.61	1.15612	0.104682	11.0441	2.34119e-28	8.49676e-27
gene-MANF	5435.35	1.91907	0.173833	11.0397	2.45836e-28	8.90686e-27
gene-MRPS6	3459.46	-2.08363	0.188861	-11.0326	2.66027e-28	9.62204e-27
gene-NOSIP	1760.56	-1.7004	0.154192	-11.0278	2.8058e-28	1.01221e-26
gene-FYB1	299.702	-11.6354	1.05511	-11.0278	2.80801e-28	1.01221e-26
gene-RPS6	31278.8	-1.55153	0.140739	-11.0242	2.92198e-28	1.05152e-26
gene-C12orf75-AS1	880.31	2.95617	0.268167	11.0236	2.94062e-28	1.05644e-26
gene-RGCC	497.508	2.60344	0.236227	11.0209	3.02961e-28	1.08659e-26
gene-NTRK2	3894.52	-4.13612	0.375357	-11.0192	3.08945e-28	1.10619e-26
gene-UTRN	8044.74	-1.3868	0.125897	-11.0154	3.22194e-28	1.1517e-26
gene-LYZ	6198.18	7.97779	0.724358	11.0136	3.28602e-28	1.17264e-26
gene-AEBP1	106.569	-6.06439	0.550816	-11.0098	3.42659e-28	1.22076e-26
gene-TMED2	35218.1	1.9517	0.17731	11.0072	3.52637e-28	1.25421e-26
gene-ZNF682	305.725	7.10145	0.645817	10.9961	3.99166e-28	1.41734e-26
gene-LOC101928034	172.36	-6.80558	0.619288	-10.9894	4.29964e-28	1.52416e-26
gene-YPEL1	70.2236	-3.97994	0.362315	-10.9847	4.52525e-28	1.60147e-26
gene-DPP4	3362.88	3.66977	0.334407	10.974	5.09816e-28	1.80124e-26
gene-C2CD2L	1311.44	2.62196	0.239025	10.9694	5.36408e-28	1.89206e-26
gene-SLIT3	197.271	-9.72539	0.886696	-10.9681	5.43893e-28	1.91529e-26
gene-LDHB	23200.7	-1.54837	0.141447	-10.9466	6.8952e-28	2.42411e-26
gene-LOC105378642	174.688	-2.91366	0.266278	-10.9422	7.2431e-28	2.54223e-26
gene-PARP9	487.175	2.02606	0.185173	10.9415	7.30098e-28	2.55834e-26
gene-FAM90A1	177.847	4.62845	0.424099	10.9136	9.92449e-28	3.47194e-26
gene-NOMO2	1917.85	1.48164	0.135782	10.9119	1.01129e-27	3.53206e-26
gene-GANAB	23875.7	0.877269	0.0804207	10.9085	1.0497e-27	3.66023e-26
gene-RERG	76.9541	-5.42697	0.497579	-10.9067	1.07026e-27	3.72584e-26
gene-METRN	420.402	-2.08114	0.191152	-10.8874	1.32433e-27	4.60281e-26
gene-SLC22A23	736.422	-1.9373	0.178013	-10.8829	1.39004e-27	4.82333e-26
gene-RASEF	3390.36	1.6906	0.155424	10.8773	1.47805e-27	5.12038e-26
gene-MEST	2231.46	-1.22684	0.112851	-10.8713	1.57891e-27	5.46095e-26
gene-TBC1D30	1947.63	2.48763	0.228912	10.8672	1.65228e-27	5.70546e-26
gene-RHBDF2	1682.1	-2.60377	0.239667	-10.8642	1.70801e-27	5.88835e-26
gene-CELF2	208.002	-7.9126	0.7284	-10.863	1.73001e-27	5.95459e-26
gene-TMEM120B	1309.59	1.80739	0.166436	10.8594	1.79983e-27	6.18494e-26
gene-EBF3	114.731	-6.59502	0.608047	-10.8462	2.07821e-27	7.13005e-26
gene-SRGAP1	2840.18	2.54595	0.234827	10.8418	2.1811e-27	7.47105e-26
gene-GLB1L2	679.525	2.63123	0.242711	10.841	2.2015e-27	7.52885e-26
gene-OAS3	35285.2	1.01069	0.0934658	10.8135	2.97192e-27	1.01473e-25
gene-RPL37A	21260.4	-1.48273	0.137207	-10.8066	3.20493e-27	1.09142e-25
gene-POGLUT1	1796.24	1.42009	0.131411	10.8065	3.20674e-27	1.09142e-25
gene-HLA-DRA-8	356.417	5.57091	0.515784	10.8009	3.40997e-27	1.15874e-25
gene-STK17B	1764.54	-1.16269	0.107713	-10.7944	3.66003e-27	1.24174e-25
gene-MAT1A	371.163	7.96669	0.739035	10.7799	4.28555e-27	1.45164e-25
gene-SLC16A2	254.525	-6.24667	0.579648	-10.7767	4.43634e-27	1.50034e-25
gene-LRRC59	19513.3	1.95186	0.181313	10.7652	5.02765e-27	1.69763e-25
gene-LYN	6327.28	-1.04605	0.0973115	-10.7495	5.96145e-27	2.00975e-25
gene-LMTK2	3422.94	1.20646	0.112247	10.7483	6.0355e-27	2.03151e-25
gene-POPDC2	128.155	4.07064	0.378801	10.7461	6.18041e-27	2.07701e-25
gene-TMEM64	281.036	-5.16835	0.481051	-10.7439	6.33266e-27	2.12483e-25
gene-PARD6G	99.5668	-5.37067	0.500072	-10.7398	6.61964e-27	2.21763e-25
gene-PLIN2	1382.63	-2.9402	0.273814	-10.7379	6.75296e-27	2.25875e-25
gene-PTHLH	188.616	-8.05559	0.750879	-10.7282	7.50294e-27	2.50568e-25
gene-PITX1	4992.96	-3.1227	0.291168	-10.7247	7.79017e-27	2.59754e-25
gene-MPZL2	8266	-1.18944	0.11094	-10.7214	8.07373e-27	2.68788e-25
gene-LOC105374838	292.001	-3.0742	0.286738	-10.7213	8.08641e-27	2.68791e-25
gene-ZNF662	220.989	3.24189	0.302552	10.7152	8.64071e-27	2.86769e-25
gene-LINC01629	109.987	-8.46453	0.790923	-10.7021	9.9501e-27	3.2936e-25
gene-PDIA6	21917.2	1.01106	0.0944733	10.7021	9.95488e-27	3.2936e-25
gene-GABRR2	268.583	2.75639	0.257692	10.6964	1.05759e-26	3.49366e-25
gene-PBX1	2090.44	-1.20706	0.112884	-10.6929	1.09895e-26	3.62467e-25
gene-HOXC9	150.515	4.30814	0.403554	10.6755	1.32542e-26	4.36487e-25
gene-TNFRSF10D	669.59	-2.2775	0.213356	-10.6747	1.33747e-26	4.39778e-25
gene-HOXC11	379.721	7.99808	0.749433	10.6722	1.37376e-26	4.51017e-25
gene-TOX2	116.5	-6.54394	0.61342	-10.668	1.43737e-26	4.71174e-25
gene-EVC	500.463	-1.77604	0.166582	-10.6616	1.53877e-26	5.03639e-25
gene-CHN2	643.658	1.40577	0.131977	10.6516	1.71366e-26	5.60023e-25
gene-EFCAB14	2086.47	1.32833	0.124774	10.6459	1.82298e-26	5.94836e-25
gene-DEFB1	160.341	-9.42566	0.885411	-10.6455	1.82948e-26	5.96048e-25
gene-CELSR2	3012.66	-1.49104	0.140089	-10.6436	1.86862e-26	6.07871e-25
gene-SIDT1	976.911	2.9399	0.276238	10.6426	1.88716e-26	6.12969e-25
gene-SLC5A1	1439.59	3.3378	0.313634	10.6424	1.89278e-26	6.13859e-25
gene-ADA	188.684	-2.28232	0.214524	-10.639	1.96169e-26	6.35242e-25
gene-KDELR3	1422.58	2.17557	0.204644	10.631	2.13849e-26	6.91445e-25
gene-SUSD2	192.892	-3.58649	0.337415	-10.6293	2.17719e-26	7.02893e-25
gene-MOCS1	479.404	4.60658	0.43389	10.6169	2.48568e-26	8.01274e-25
gene-LAMP3	7930.58	3.41589	0.32183	10.614	2.5662e-26	8.25811e-25
gene-KIAA1143	103.174	-3.2976	0.310689	-10.6138	2.56953e-26	8.25811e-25
gene-MGAT2	4841.21	1.56717	0.147786	10.6043	2.8453e-26	9.13062e-25
gene-LOC105379772	279.858	6.96977	0.657915	10.5937	3.18624e-26	1.02094e-24
gene-CYP2J2	1468.8	1.25585	0.118589	10.5899	3.31975e-26	1.06212e-24
gene-COPB2	20335.7	1.61083	0.152154	10.5869	3.42771e-26	1.09502e-24
gene-DUSP9	343.256	-8.1517	0.77009	-10.5854	3.4836e-26	1.11121e-24
gene-ARF1	21074.2	1.09166	0.103173	10.5808	3.65765e-26	1.16499e-24
gene-MFSD1	2556.89	1.65066	0.156047	10.5779	3.77262e-26	1.19982e-24
gene-CSTB	15964.5	-3.3925	0.320888	-10.5722	4.00982e-26	1.27336e-24
gene-CANT1	6059.09	1.41141	0.133625	10.5624	4.44953e-26	1.40934e-24
gene-CEL	165.231	-3.32659	0.314947	-10.5624	4.45126e-26	1.40934e-24
gene-SART3	4295.59	1.0204	0.0967	10.5523	4.95872e-26	1.56769e-24
gene-FZD7	695.22	-1.85243	0.175724	-10.5417	5.54719e-26	1.75114e-24
gene-LDLRAD3	156.421	-5.94509	0.564405	-10.5334	6.06219e-26	1.91089e-24
gene-PER1	893.767	-2.68845	0.255293	-10.5308	6.22714e-26	1.95999e-24
gene-RIPK4	4130.04	-1.64048	0.155807	-10.5289	6.35642e-26	1.99773e-24
gene-S1PR5	139.048	-11.2496	1.06867	-10.5267	6.50866e-26	2.04257e-24
gene-SRPRB	8933.63	2.01528	0.191467	10.5255	6.59184e-26	2.06564e-24
gene-VIPR1	1141.98	2.27416	0.216098	10.5238	6.71394e-26	2.10081e-24
gene-MIR570HG-3	212.143	2.64114	0.250973	10.5236	6.72579e-26	2.10144e-24
gene-RPL9	18004.5	-1.54672	0.147267	-10.5029	8.38009e-26	2.61449e-24
gene-THG1L	661.299	-1.54383	0.147112	-10.4943	9.1789e-26	2.85953e-24
gene-MECOM	4678.63	1.7074	0.162712	10.4934	9.26375e-26	2.88176e-24
gene-PSPH	1652.32	-1.1835	0.112878	-10.4848	1.01466e-25	3.1518e-24
gene-TMEM71	109.958	-5.94864	0.567609	-10.4802	1.06548e-25	3.30486e-24
gene-TENT5A	907.617	1.67074	0.159828	10.4534	1.41378e-25	4.37882e-24
gene-WNT4	100.152	-3.38589	0.323989	-10.4506	1.45564e-25	4.50194e-24
gene-PRKCG	206.286	5.00858	0.479326	10.4492	1.47742e-25	4.56267e-24
gene-NOS1	112.309	-7.3397	0.702838	-10.4429	1.57831e-25	4.86721e-24
gene-HNF1A	612.7	2.30452	0.220805	10.4369	1.68224e-25	5.18022e-24
gene-PRKD1	436.008	-8.2366	0.789209	-10.4365	1.68886e-25	5.19313e-24
gene-ISL1	241.959	2.33191	0.223452	10.4359	1.70038e-25	5.22103e-24
gene-SLC37A2	152.968	-4.28209	0.41093	-10.4205	1.9992e-25	6.12972e-24
gene-KC6	133.956	-11.1957	1.07453	-10.4191	2.02786e-25	6.20868e-24
gene-OSTC	9910.43	1.44956	0.139133	10.4185	2.0418e-25	6.24241e-24
gene-LINC02473	144.99	2.87446	0.276309	10.4031	2.40108e-25	7.33034e-24
gene-DHDDS	2300.1	1.45841	0.140224	10.4006	2.46439e-25	7.51285e-24
gene-LINC02765	132.271	-11.1775	1.07517	-10.396	2.58512e-25	7.86243e-24
gene-LOC105378568	77.7101	-5.1877	0.499011	-10.396	2.58642e-25	7.86243e-24
gene-IL1RAP	3435.05	-1.60375	0.154304	-10.3934	2.65647e-25	8.06388e-24
gene-DEPDC7	216.143	-5.52069	0.531189	-10.3931	2.66611e-25	8.08165e-24
gene-ST3GAL6	3455.53	2.2384	0.215461	10.3889	2.78544e-25	8.43137e-24
gene-LOC284930	505.678	8.41517	0.810807	10.3787	3.09805e-25	9.36437e-24
gene-ST3GAL4	5570.68	1.89996	0.183204	10.3708	3.36744e-25	1.01642e-23
gene-FICD	1780.98	4.57218	0.441012	10.3675	3.48626e-25	1.0508e-23
gene-LETM2	143.908	-2.17752	0.21007	-10.3657	3.55212e-25	1.06914e-23
gene-FSCN1	6666.35	-9.50511	0.917056	-10.3648	3.58481e-25	1.07746e-23
gene-MAT2A	9984.67	1.38977	0.134089	10.3645	3.59595e-25	1.07929e-23
gene-ELOA	2702.04	1.06966	0.103283	10.3567	3.90379e-25	1.17004e-23
gene-ARIH2	4025.15	0.946678	0.0914132	10.356	3.92958e-25	1.17612e-23
gene-RPL27A	20727	-1.42601	0.137705	-10.3555	3.9495e-25	1.18043e-23
gene-TRPC6	64.1892	-6.65748	0.643012	-10.3536	4.03105e-25	1.20311e-23
gene-ZNF488	368.401	-7.01199	0.677576	-10.3486	4.24474e-25	1.26512e-23
gene-LOC105373944	126.335	-11.1112	1.07383	-10.3473	4.30603e-25	1.2816e-23
gene-CACHD1	1874.08	1.90832	0.184652	10.3347	4.91038e-25	1.45944e-23
gene-CYBA	9228.68	-0.90839	0.0879031	-10.334	4.94569e-25	1.46789e-23
gene-BCAT1	29408.3	2.36937	0.229398	10.3287	5.22908e-25	1.54984e-23
gene-ATP7B	7793.37	3.94604	0.382259	10.3229	5.55036e-25	1.64278e-23
gene-RPS20	34042.9	-1.50472	0.145801	-10.3203	5.70236e-25	1.68544e-23
gene-DAPK2	219.527	-3.44771	0.33473	-10.3	7.048e-25	2.08028e-23
gene-CYP2C18	495.253	6.92426	0.67229	10.2995	7.08185e-25	2.08739e-23
gene-C21orf91	413.499	-1.85456	0.180186	-10.2925	7.6177e-25	2.24223e-23
gene-BNIP3L	7737.01	-1.30396	0.126725	-10.2897	7.84426e-25	2.30574e-23
gene-RPL29	11687.1	-1.58126	0.15369	-10.2886	7.92974e-25	2.32766e-23
gene-MUC1	23737.3	1.73518	0.168791	10.2801	8.66757e-25	2.54074e-23
gene-CCDC50	6491.7	0.907138	0.0882925	10.2742	9.2072e-25	2.69522e-23
gene-SLC7A11	2004.22	1.76731	0.172032	10.2732	9.30775e-25	2.72092e-23
gene-PIK3CG	776.729	6.50603	0.633365	10.2722	9.40676e-25	2.7461e-23
gene-ITGB6	3322.33	-1.97043	0.191916	-10.2671	9.90926e-25	2.88885e-23
gene-CORIN	160.337	2.99661	0.292212	10.2549	1.12499e-24	3.27522e-23
gene-MYRFL	315.044	1.9336	0.188559	10.2546	1.12821e-24	3.2801e-23
gene-JARID2	1622.48	-1.66945	0.162857	-10.251	1.17099e-24	3.39985e-23
gene-MYO5C	4289.62	1.39733	0.136326	10.2499	1.18443e-24	3.43421e-23
gene-LOC101928217	180.504	5.91699	0.577384	10.2479	1.20897e-24	3.50059e-23
gene-NELL2	70.7326	-6.6382	0.64797	-10.2446	1.25133e-24	3.61836e-23
gene-ZNF503	2761.39	-1.52982	0.149389	-10.2405	1.30495e-24	3.76829e-23
gene-IFI6	39442.7	1.70936	0.166956	10.2384	1.33442e-24	3.84818e-23
gene-EDA2R	116.413	-10.9932	1.07421	-10.2338	1.39969e-24	4.03097e-23
gene-TMEM214	7092.46	2.22607	0.217657	10.2274	1.49425e-24	4.29749e-23
gene-FBXO27	175.186	-6.23112	0.610905	-10.1998	1.98633e-24	5.70503e-23
gene-AHDC1	1782.64	-1.72698	0.16949	-10.1892	2.21475e-24	6.35252e-23
gene-TMEM33	3103.81	1.06024	0.104091	10.1858	2.29497e-24	6.56773e-23
gene-ITGA9	191.82	-4.96861	0.487801	-10.1857	2.29594e-24	6.56773e-23
gene-RHOQ	713.182	1.82945	0.179619	10.1852	2.30918e-24	6.59678e-23
gene-CYSTM1	3649.46	1.74614	0.171496	10.1818	2.39032e-24	6.81945e-23
gene-UBTD1	483.94	-2.03349	0.199778	-10.1787	2.46778e-24	7.03102e-23
gene-MAGEC2	3818.75	14.7748	1.45353	10.1648	2.84794e-24	8.10335e-23
gene-DCAF12L1	167.347	-10.7942	1.06312	-10.1533	3.20402e-24	9.10437e-23
gene-PAX2	170.369	-10.8201	1.06576	-10.1525	3.22872e-24	9.16236e-23
gene-ERC1	1697.27	-1.35491	0.133493	-10.1497	3.32272e-24	9.41657e-23
gene-TRABD	4240.85	1.18617	0.116893	10.1475	3.39828e-24	9.61794e-23
gene-PDGFA	1526.15	-7.05654	0.6955	-10.146	3.4523e-24	9.7579e-23
gene-UCA1	1582.65	5.23721	0.516347	10.1428	3.56715e-24	1.00692e-22
gene-CCDC136	228.611	3.1906	0.314618	10.1412	3.62648e-24	1.02231e-22
gene-GUCY1A2	104.531	-3.72016	0.366948	-10.1381	3.74251e-24	1.05363e-22
gene-ERRFI1	3005.65	-1.75081	0.172725	-10.1364	3.80868e-24	1.07085e-22
gene-S100A8	109.072	-10.8992	1.07551	-10.134	3.90307e-24	1.09594e-22
gene-TMEM45B	7805.4	4.06168	0.400901	10.1314	4.01e-24	1.12449e-22
gene-LRRC2	302.352	7.08156	0.698995	10.1311	4.02286e-24	1.12661e-22
gene-RPL24	14607.3	-1.28737	0.127148	-10.1249	4.28276e-24	1.19782e-22
gene-TAGLN2	12844.7	-1.54046	0.152372	-10.1099	4.99451e-24	1.39506e-22
gene-WNT7A	832.707	-3.59062	0.355248	-10.1074	5.12402e-24	1.42937e-22
gene-ST8SIA6	382.644	-5.93251	0.587172	-10.1035	5.32838e-24	1.48443e-22
gene-RHCG	3141.01	-9.19014	0.909689	-10.1025	5.38499e-24	1.49825e-22
gene-DNAJC10	23582.5	2.26561	0.22475	10.0806	6.73319e-24	1.87091e-22
gene-SEC61B	6314.2	1.39337	0.138376	10.0694	7.54088e-24	2.09262e-22
gene-EGFR	6157.64	-2.75263	0.274169	-10.0399	1.01798e-23	2.82126e-22
gene-MUL1	2265.19	1.38042	0.137504	10.0391	1.02585e-23	2.83939e-22
gene-PLEKHA6	2442.41	1.13182	0.112751	10.0382	1.03544e-23	2.86222e-22
gene-LOC105371574	1193.05	-1.92065	0.191395	-10.035	1.06964e-23	2.95292e-22
gene-DLG4	383.888	-1.48021	0.147513	-10.0344	1.07583e-23	2.96617e-22
gene-HDAC9	5859.18	1.62906	0.162505	10.0247	1.1873e-23	3.26929e-22
gene-ECHDC2	8770.11	1.47788	0.147727	10.0042	1.46095e-23	4.01761e-22
gene-STARD4	3202.02	-1.1343	0.113419	-10.001	1.50861e-23	4.14335e-22
gene-CCSER1	7919.25	-1.05295	0.105307	-9.99889	1.54117e-23	4.22731e-22
gene-RPSA	32514.2	-1.61752	0.161856	-9.99356	1.62628e-23	4.45506e-22
gene-LRRN1	462.37	2.87765	0.287974	9.99272	1.64018e-23	4.48736e-22
gene-FKBP11	2211.63	3.47834	0.348163	9.99057	1.67612e-23	4.57981e-22
gene-CRACR2B	868.251	2.53238	0.253598	9.98582	1.75841e-23	4.79687e-22
gene-RPL8	43787.9	-1.14366	0.114529	-9.98573	1.76005e-23	4.79687e-22
gene-BEND7	764.893	3.92512	0.393085	9.98543	1.76542e-23	4.80537e-22
gene-UBR4	15679.1	0.929088	0.0931418	9.97499	1.96123e-23	5.33155e-22
gene-STXBP6	2376.17	2.55571	0.256387	9.96816	2.10079e-23	5.70367e-22
gene-FAM221A	673.923	1.36645	0.137092	9.96742	2.11658e-23	5.73923e-22
gene-SERPINH1	4827.55	-1.54374	0.154992	-9.96009	2.27867e-23	6.17091e-22
gene-MAOA	554.76	-1.58743	0.159388	-9.95955	2.29098e-23	6.19639e-22
gene-COL27A1	2922.01	-1.25353	0.125933	-9.95394	2.42383e-23	6.54741e-22
gene-HOXC8	115.865	4.16014	0.418004	9.95242	2.46136e-23	6.64038e-22
gene-F2R	1023.94	-6.56843	0.661542	-9.92896	3.11476e-23	8.39255e-22
gene-SYK	2732.44	-1.2457	0.125541	-9.92264	3.3186e-23	8.93051e-22
gene-CASTOR1	195.63	-2.82625	0.284937	-9.91884	3.44728e-23	9.2651e-22
gene-PITX2	714.079	1.53822	0.155116	9.91658	3.52641e-23	9.46587e-22
gene-DDX5	42033.4	1.06831	0.107733	9.91622	3.53904e-23	9.48784e-22
gene-STRA6	217.981	-4.00079	0.403722	-9.90975	3.77607e-23	1.01106e-21
gene-QRFPR	95.1368	-10.7021	1.07998	-9.90947	3.78644e-23	1.01257e-21
gene-RUNDC1	3004.88	2.02193	0.204067	9.90815	3.83689e-23	1.02477e-21
gene-DEGS1	4707.1	1.56703	0.158172	9.90709	3.87788e-23	1.03442e-21
gene-LOC105372310	954.502	3.99213	0.40311	9.90331	4.0273e-23	1.07294e-21
gene-COPE	7142.58	0.945834	0.0955287	9.90104	4.11976e-23	1.09621e-21
gene-HEY1	175.27	-8.28662	0.837072	-9.89953	4.18232e-23	1.11147e-21
gene-SPDEF	707.886	-2.06772	0.208967	-9.89495	4.37814e-23	1.16206e-21
gene-HOXC4	714.388	2.31824	0.234366	9.89152	4.53108e-23	1.20116e-21
gene-NOS1AP	452.107	1.60332	0.162262	9.88103	5.03112e-23	1.33206e-21
gene-NKD1	114.652	-6.046	0.612439	-9.87201	5.50478e-23	1.45566e-21
gene-BPHL	667.074	-1.19193	0.120748	-9.87121	5.54913e-23	1.46557e-21
gene-KMT2D	6372.67	0.867202	0.0879086	9.86481	5.91467e-23	1.56019e-21
gene-OTUB2	71.698	-4.29404	0.435367	-9.86303	6.02017e-23	1.58606e-21
gene-GDA	6001.94	2.49224	0.252776	9.85948	6.23697e-23	1.64115e-21
gene-RPLP1	28841.6	-1.22964	0.124906	-9.84448	7.24152e-23	1.90313e-21
gene-ABCA13	4293.78	4.14906	0.421524	9.84301	7.34823e-23	1.9288e-21
gene-ARL6IP5	4430.73	-1.45442	0.147909	-9.83318	8.10169e-23	2.12396e-21
gene-MTDH	14309.4	1.3242	0.134714	9.82969	8.38777e-23	2.19626e-21
gene-PPP1CB	11040.6	-1.00461	0.102295	-9.82072	9.16876e-23	2.39781e-21
gene-LCP1	513.726	-4.67857	0.476432	-9.82001	9.23383e-23	2.41187e-21
gene-TMEM65	1393.79	-1.10677	0.112907	-9.80252	1.09814e-22	2.86482e-21
gene-RAB3B	1691.21	4.2982	0.438514	9.80174	1.10662e-22	2.88342e-21
gene-MSTO1	525.083	1.51982	0.155069	9.80094	1.11537e-22	2.90269e-21
gene-SYVN1	5284	2.37948	0.242884	9.79681	1.16198e-22	3.0203e-21
gene-LOC107986007	2161.24	3.87414	0.395539	9.79458	1.18787e-22	3.08383e-21
gene-MEAK7	863.417	-2.62594	0.268582	-9.77708	1.41229e-22	3.66199e-21
gene-PKDCC	441.539	2.98059	0.305012	9.77204	1.48429e-22	3.84402e-21
gene-GSPT2	87.3601	-10.579	1.08319	-9.76658	1.56652e-22	4.05207e-21
gene-SEC24C	8329.5	1.00003	0.102416	9.7644	1.60049e-22	4.13493e-21
gene-ERCC1	1157.58	-1.32181	0.13542	-9.76084	1.6577e-22	4.27754e-21
gene-RPS15	10912.2	-1.26522	0.129665	-9.75755	1.71235e-22	4.41324e-21
gene-CASP14	87.8868	-10.5877	1.08556	-9.75325	1.78664e-22	4.59914e-21
gene-GOLGB1	25694.6	1.3112	0.134525	9.74691	1.90169e-22	4.88941e-21
gene-FXYD3	8402.69	-1.19747	0.122868	-9.74601	1.91869e-22	4.92717e-21
gene-ANGPTL4	481.914	-3.08802	0.316863	-9.74561	1.92624e-22	4.94062e-21
gene-ANXA8	3819.03	-1.79693	0.184414	-9.74402	1.95657e-22	5.01238e-21
gene-ARHGEF16	1726.25	-1.48568	0.152601	-9.73572	2.123e-22	5.43224e-21
gene-SHROOM3	2516.09	1.27101	0.130649	9.72841	2.28123e-22	5.83011e-21
gene-DGKE	843.27	1.64128	0.168787	9.72396	2.38324e-22	6.08352e-21
gene-RPS14	31077.7	-1.47874	0.152085	-9.72317	2.40186e-22	6.12374e-21
gene-RPL18A	21190.4	-1.50753	0.155114	-9.71889	2.50509e-22	6.37931e-21
gene-TMEM229B	682.925	2.59859	0.267459	9.71585	2.58083e-22	6.56434e-21
gene-RNF182	90.264	-6.4352	0.662657	-9.71122	2.70095e-22	6.86171e-21
gene-C12orf75	8225.97	2.19868	0.226439	9.70981	2.73841e-22	6.9486e-21
gene-ADK	1644.54	-1.10632	0.113992	-9.7053	2.86247e-22	7.25476e-21
gene-HSPA13	7317.95	1.51125	0.155802	9.69977	3.02184e-22	7.6496e-21
gene-SYNPO	266.209	-3.63291	0.37486	-9.69137	3.28085e-22	8.29376e-21
gene-FAT2	405.325	-7.37662	0.761161	-9.69127	3.28408e-22	8.29376e-21
gene-PMM2	2707.34	1.49525	0.154302	9.6904	3.3124e-22	8.3554e-21
gene-CTSH	2623.76	1.69601	0.17518	9.68154	3.61217e-22	9.1008e-21
gene-FLG	82.5652	-10.4976	1.08467	-9.67811	3.7355e-22	9.40043e-21
gene-RPL32	19495.9	-1.3874	0.143385	-9.67601	3.81304e-22	9.58425e-21
gene-CNTN1	173.782	-10.1262	1.04685	-9.67297	3.92806e-22	9.86175e-21
gene-ASRGL1	2152.23	2.5495	0.263632	9.67068	4.01688e-22	1.00729e-20
gene-ZSCAN23	82.4165	-10.495	1.0859	-9.66479	4.2548e-22	1.0657e-20
gene-NPC2	2339.32	-2.30981	0.239159	-9.65802	4.54543e-22	1.13716e-20
gene-EFNA3	194.099	-2.3451	0.242852	-9.6565	4.61337e-22	1.1528e-20
gene-SPECC1	1802.98	-1.15437	0.119658	-9.64722	5.0507e-22	1.26061e-20
gene-CD47	29605.8	1.12565	0.116691	9.64644	5.0894e-22	1.26878e-20
gene-ZNF816-ZNF321P	331.83	3.20951	0.332883	9.64157	5.33679e-22	1.3289e-20
gene-CCDC88A	939.155	-3.71776	0.38569	-9.63926	5.45781e-22	1.35746e-20
gene-CD177	2252.89	-7.07966	0.735123	-9.63059	5.93879e-22	1.47536e-20
gene-RRM2B	3340.94	-1.29456	0.134564	-9.62041	6.55707e-22	1.62707e-20
gene-ZNF880	104.781	-5.70937	0.593648	-9.61742	6.75001e-22	1.673e-20
gene-QARS1	6078.11	-0.827766	0.0860999	-9.61402	6.97699e-22	1.72725e-20
gene-RALGDS	2063.5	-1.06121	0.110387	-9.61353	7.01044e-22	1.73352e-20
gene-ARCN1	11475	1.11826	0.116339	9.61213	7.10662e-22	1.75527e-20
gene-AFDN	12451.5	0.795015	0.0827531	9.60707	7.46463e-22	1.84156e-20
gene-EVL	825.31	-4.0502	0.421608	-9.60654	7.50246e-22	1.84876e-20
gene-PLSCR4	758.734	5.74669	0.5983	9.60503	7.61351e-22	1.87396e-20
gene-ATP8A1	542.095	5.63818	0.587235	9.60125	7.89824e-22	1.94046e-20
gene-CMBL	546.984	-1.58164	0.164734	-9.6012	7.90186e-22	1.94046e-20
gene-PDE10A	66.2837	-6.72456	0.700438	-9.60051	7.95527e-22	1.95133e-20
gene-TASOR2	5399.07	1.02323	0.106637	9.59542	8.35779e-22	2.04771e-20
gene-TDGF1	186.379	3.63528	0.379072	9.58995	8.81237e-22	2.1566e-20
gene-B4GAT1	915.775	1.26419	0.131921	9.58294	9.43188e-22	2.30557e-20
gene-ADORA2B	581.685	-3.59299	0.374999	-9.58133	9.58027e-22	2.33917e-20
gene-PCNP	6924.76	-0.910051	0.0949934	-9.58015	9.69055e-22	2.36339e-20
gene-MUC20-3	231.566	2.40229	0.250862	9.57616	1.00724e-21	2.4537e-20
gene-FOXA1	4368.51	1.86397	0.194678	9.57463	1.02219e-21	2.4873e-20
gene-TLL2	55.4357	-3.91034	0.408427	-9.57415	1.02696e-21	2.49605e-20
gene-LOC107986029	299.205	2.42009	0.252882	9.57002	1.06882e-21	2.59483e-20
gene-PDLIM4	169.238	-2.30993	0.241383	-9.56955	1.07369e-21	2.60371e-20
gene-C5AR1	297.879	6.84128	0.714958	9.56879	1.08161e-21	2.61993e-20
gene-SECTM1	2633.71	3.57417	0.373855	9.5603	1.17413e-21	2.8408e-20
gene-ADGRE5	3054.93	0.938663	0.0982398	9.55482	1.23799e-21	2.99194e-20
gene-RAB38	472.705	-1.72187	0.180315	-9.54925	1.30638e-21	3.15363e-20
gene-CDH3	7350.74	-2.89231	0.303103	-9.54233	1.39657e-21	3.36755e-20
gene-ACSL4	4907.04	-0.924127	0.0968608	-9.54077	1.41774e-21	3.41473e-20
gene-SEC23B	7188.49	1.50951	0.158265	9.53785	1.4583e-21	3.50848e-20
gene-IYD	1660.14	10.1296	1.06253	9.5335	1.52073e-21	3.65455e-20
gene-FUT2	2446.63	1.53834	0.161434	9.52917	1.58549e-21	3.80589e-20
gene-BCAR3	2716.12	-1.42683	0.149876	-9.52009	1.73032e-21	4.14888e-20
gene-TIMMDC1	4132.88	0.978649	0.102804	9.51953	1.73963e-21	4.16653e-20
gene-PLEKHG4	321.361	1.78483	0.187553	9.51642	1.79249e-21	4.28832e-20
gene-LINC01451	76.7054	-10.3913	1.09266	-9.51011	1.90458e-21	4.55136e-20
gene-PRKX	1698.13	-2.29086	0.240943	-9.50787	1.94601e-21	4.64517e-20
gene-TGFB3	936.952	3.38706	0.356413	9.5032	2.03534e-21	4.85299e-20
gene-FBXW8	2566.21	1.28114	0.134867	9.4993	2.11297e-21	5.03244e-20
gene-FAM71F2	345.001	3.98803	0.420088	9.49331	2.23811e-21	5.32455e-20
gene-RAB39B	1192.49	9.65799	1.018	9.48726	2.37187e-21	5.63649e-20
gene-CFAP73	645.812	5.62646	0.593178	9.48527	2.41747e-21	5.73847e-20
gene-LINC00173	49.7326	-3.53923	0.373234	-9.4826	2.48018e-21	5.88078e-20
gene-KIAA1522	17421.1	0.775992	0.0818703	9.47831	2.58429e-21	6.12084e-20
gene-PCNX3	6299.76	1.28129	0.135227	9.47513	2.66417e-21	6.30303e-20
gene-TNFAIP8	716.087	-1.31108	0.138396	-9.47338	2.70921e-21	6.4025e-20
gene-ACVR1C	180.784	2.86095	0.30214	9.46898	2.82585e-21	6.67076e-20
gene-ARHGEF38	2217.02	2.21824	0.234798	9.44743	3.47246e-21	8.1881e-20
gene-HOMER3	719.167	-2.59878	0.275361	-9.43772	3.80974e-21	8.9735e-20
gene-MBD4	2744.59	1.16019	0.123027	9.43033	4.08782e-21	9.61787e-20
gene-SYT12	44.7451	-4.8398	0.51335	-9.42786	4.18527e-21	9.8363e-20
gene-HSH2D	3312.43	1.11541	0.118317	9.42728	4.20855e-21	9.88015e-20
gene-PLSCR1	20637.8	1.37678	0.146107	9.42309	4.38021e-21	1.02718e-19
gene-NLRC5	1036.69	1.6521	0.17541	9.41846	4.57766e-21	1.07231e-19
gene-LINC02693	590.534	2.7268	0.28975	9.4109	4.91888e-21	1.15098e-19
gene-CYP8B1	193.741	4.68143	0.497484	9.41022	4.95107e-21	1.15724e-19
gene-WSCD1	73.0588	-10.3212	1.09785	-9.40125	5.39177e-21	1.25887e-19
gene-CARD10	1536.96	-1.51635	0.161339	-9.39851	5.53434e-21	1.29074e-19
gene-ARMC7	575.857	1.69412	0.180325	9.39483	5.7313e-21	1.33522e-19
gene-PCDH19	52.2106	-4.77582	0.508641	-9.38937	6.036e-21	1.40467e-19
gene-DERA	1852.98	-1.18339	0.12606	-9.38751	6.14335e-21	1.42809e-19
gene-MDFI	529.703	-3.10552	0.330899	-9.38509	6.28622e-21	1.45972e-19
gene-ADGRG6	4934.12	-1.43176	0.152804	-9.3699	7.26022e-21	1.68405e-19
gene-NPNT	1901.55	-3.53768	0.377601	-9.36882	7.3347e-21	1.69948e-19
gene-FGFR1	561.869	-6.04656	0.64554	-9.36667	7.486e-21	1.73266e-19
gene-TM9SF2	16446.4	1.13345	0.121066	9.3622	7.80943e-21	1.80556e-19
gene-MAP1LC3B2	156.965	-1.9173	0.204805	-9.3616	7.85364e-21	1.81382e-19
gene-TRUB1	1853.3	-1.09704	0.117206	-9.35996	7.97671e-21	1.84025e-19
gene-KDELR2	12079.6	1.22765	0.131173	9.35905	8.04537e-21	1.85408e-19
gene-HSD17B11	2194.08	1.65882	0.177361	9.35276	8.53879e-21	1.96567e-19
gene-MYOCOS	73.0358	-10.3207	1.10357	-9.35213	8.58968e-21	1.97526e-19
gene-RBBP9	1197.13	-1.39191	0.14884	-9.35175	8.62078e-21	1.98027e-19
gene-FTSJ1	3295.87	1.1691	0.125147	9.34183	9.46808e-21	2.17257e-19
gene-TCTA	575.268	1.4895	0.159553	9.33551	1.00509e-20	2.30382e-19
gene-LOC105373262	501.171	5.38495	0.576953	9.33343	1.02498e-20	2.34689e-19
gene-VIL1	373.901	7.38497	0.792043	9.32395	1.12092e-20	2.56382e-19
gene-HELZ2	9511.9	0.871994	0.0935263	9.32351	1.12555e-20	2.57166e-19
gene-DNAJC22	899.321	1.49636	0.160535	9.32104	1.152e-20	2.62928e-19
gene-PGAP1	735.316	-3.02538	0.32461	-9.32007	1.16268e-20	2.65081e-19
gene-WDR41	2591.12	-1.45708	0.156562	-9.30669	1.31875e-20	3.00342e-19
gene-CLCN4	397.182	2.41585	0.25961	9.30571	1.33104e-20	3.02819e-19
gene-JAG1	3961.16	-2.74844	0.295731	-9.29372	1.48981e-20	3.38579e-19
gene-TUSC3	1023.11	-7.77069	0.836252	-9.29228	1.51017e-20	3.42841e-19
gene-FAF2	4134.02	0.928228	0.0999045	9.29115	1.52628e-20	3.46131e-19
gene-SCN9A	65.0265	-4.27962	0.460985	-9.28363	1.63795e-20	3.71059e-19
gene-RIMS2	45.9283	-4.85641	0.523238	-9.28146	1.6717e-20	3.78305e-19
gene-SETD7	5711.01	1.14411	0.123495	9.26442	1.96138e-20	4.43389e-19
gene-CANX	4212.33	1.35098	0.145884	9.26065	2.03186e-20	4.58835e-19
gene-EGR1	268.228	-2.00001	0.216079	-9.25595	2.12337e-20	4.78992e-19
gene-MKNK2	20404.3	-2.90533	0.313988	-9.25301	2.18254e-20	4.91821e-19
gene-RPL35	14214.1	-1.5193	0.164364	-9.24351	2.38534e-20	5.36952e-19
gene-LOC105374997	64.0609	-10.1315	1.09612	-9.24303	2.39614e-20	5.38816e-19
gene-FDXR	540.502	-1.84575	0.199842	-9.23604	2.55791e-20	5.74586e-19
gene-XRN1	6754.17	1.57564	0.170619	9.23487	2.58607e-20	5.80303e-19
gene-HOXB8	1999.42	1.59434	0.172863	9.22311	2.88603e-20	6.46932e-19
gene-TM9SF3	21194.6	0.86175	0.0934475	9.22176	2.92271e-20	6.54467e-19
gene-PHF12	4135	1.25242	0.135846	9.2194	2.9877e-20	6.68318e-19
gene-RYR1	65.8434	-10.1712	1.10327	-9.21913	2.9952e-20	6.69294e-19
gene-MOCOS	1620.05	1.61443	0.175129	9.2185	3.01279e-20	6.7252e-19
gene-GASK1B-AS1	81.9705	-6.54159	0.709781	-9.21635	3.07385e-20	6.85434e-19
gene-HOXC10	1435.78	13.3634	1.4503	9.21425	3.13447e-20	6.98222e-19
gene-TMEM123	30872.1	-1.28725	0.13973	-9.21243	3.18817e-20	7.09443e-19
gene-CDH1	39913	0.965797	0.104936	9.20367	3.4592e-20	7.68952e-19
gene-SERPING1	1144.54	4.56473	0.496019	9.20274	3.48932e-20	7.7484e-19
gene-HSPB8	76.6999	-8.35505	0.907977	-9.20184	3.5188e-20	7.80575e-19
gene-RHOV	1980.75	-6.21679	0.676036	-9.19596	3.71677e-20	8.23634e-19
gene-PRSS23	7547.97	1.21092	0.131706	9.19411	3.78119e-20	8.3704e-19
gene-TRIM25	10767.4	1.19532	0.130039	9.19204	3.85463e-20	8.52412e-19
gene-SH3RF1	3478.68	1.59818	0.173884	9.19109	3.88883e-20	8.59085e-19
gene-DBP	675.941	-1.81366	0.197377	-9.18884	3.97112e-20	8.76356e-19
gene-PLEKHG3	3704.62	-1.87678	0.204248	-9.1887	3.97602e-20	8.76531e-19
gene-RPS28	10803	-1.41771	0.154394	-9.18238	4.21672e-20	9.28635e-19
gene-PPP3CB	1771.96	-1.09573	0.11938	-9.17848	4.37202e-20	9.61843e-19
gene-SLC41A2	1907.07	1.83612	0.200141	9.17415	4.55142e-20	1.00028e-18
gene-RNF10	8609.38	1.22428	0.133452	9.17393	4.56065e-20	1.00128e-18
gene-LOC101929614	129.152	5.10159	0.556236	9.17163	4.65938e-20	1.0219e-18
gene-CEP85L	190.411	-2.79717	0.305021	-9.1704	4.71257e-20	1.03251e-18
gene-ATP6V0E2	1066.41	1.66408	0.181476	9.16966	4.74521e-20	1.03859e-18
gene-NT5DC3	936.445	-2.18206	0.237996	-9.16847	4.79795e-20	1.04837e-18
gene-NETO2	1025.76	-3.12255	0.340576	-9.16843	4.79973e-20	1.04837e-18
gene-LOC105374811	283.756	-4.8705	0.531629	-9.16146	5.11994e-20	1.11717e-18
gene-LINC01139	299.303	-2.82235	0.308301	-9.15452	5.46001e-20	1.19016e-18
gene-FN3K	1129.87	1.61767	0.176968	9.14105	6.18494e-20	1.3468e-18
gene-ITGB1	27726.4	-0.864814	0.0946593	-9.13607	6.4766e-20	1.40888e-18
gene-HILPDA-AS1	2621.26	-3.67141	0.401981	-9.13329	6.6447e-20	1.44397e-18
gene-SF3B6	2803.45	-0.909221	0.0996236	-9.12656	7.07099e-20	1.53505e-18
gene-DSG2	5509.02	-1.54029	0.168799	-9.12499	7.17419e-20	1.55587e-18
gene-HEXIM1	8087.24	1.27957	0.140248	9.12357	7.26891e-20	1.57481e-18
gene-RNF212	915.719	10.2732	1.12606	9.12317	7.29596e-20	1.57865e-18
gene-SLC6A2	86.9643	-9.84877	1.07954	-9.12309	7.30146e-20	1.57865e-18
gene-S100P	6546.25	2.06897	0.226829	9.12126	7.42544e-20	1.60383e-18
gene-HM13	11075.5	2.14197	0.235613	9.09108	9.80633e-20	2.11595e-18
gene-LINC00858	148.067	2.97107	0.326872	9.08942	9.95651e-20	2.14618e-18
gene-METTL1	648.048	1.52053	0.16729	9.08922	9.97499e-20	2.14799e-18
gene-IL36G	64.5133	-7.38025	0.812495	-9.08344	1.05196e-19	2.26298e-18
gene-CFDP1	1622.4	-1.1739	0.129298	-9.079	1.09581e-19	2.35495e-18
gene-AKIRIN1	4441.31	1.34832	0.148554	9.07629	1.12337e-19	2.41175e-18
gene-USH1G	61.1636	-10.0646	1.10901	-9.07537	1.13294e-19	2.42984e-18
gene-PARD6B	1516.76	2.18532	0.240843	9.07364	1.15105e-19	2.46621e-18
gene-LOC105378091	86.5409	-9.84163	1.08493	-9.07122	1.17689e-19	2.51903e-18
gene-OTULINL	362.81	2.3884	0.263469	9.06522	1.24348e-19	2.65891e-18
gene-DCPS	4610.82	3.03228	0.334627	9.06166	1.28475e-19	2.74441e-18
gene-CAVIN2	312.01	-4.91983	0.542983	-9.06074	1.29564e-19	2.7649e-18
gene-USP28	2841.51	-1.01752	0.112334	-9.05796	1.32913e-19	2.83353e-18
gene-GPX3	1350.19	3.15961	0.348849	9.05723	1.3381e-19	2.8498e-18
gene-RPS21	9100.03	-1.40315	0.154991	-9.05315	1.38901e-19	2.95527e-18
gene-CNTNAP3	2968.42	-2.87646	0.318241	-9.03862	1.58663e-19	3.37238e-18
gene-LBH	115.428	-9.53519	1.05577	-9.03153	1.69295e-19	3.59478e-18
gene-PAQR6	506.814	1.90037	0.210418	9.03142	1.69464e-19	3.59479e-18
gene-MREG	1330.47	-2.42826	0.268916	-9.02979	1.71997e-19	3.6449e-18
gene-STARD9	66.3126	-4.07036	0.450922	-9.02674	1.76858e-19	3.7442e-18
gene-ATP13A1	2412.79	1.04619	0.115906	9.02626	1.77631e-19	3.75684e-18
gene-LRGUK	619.192	2.91155	0.322592	9.02551	1.78867e-19	3.77922e-18
gene-SLC46A3	383.928	7.42656	0.823064	9.02307	1.82895e-19	3.86051e-18
gene-LMAN2	23779.3	2.21642	0.245665	9.02214	1.84447e-19	3.88943e-18
gene-FLVCR2	331.182	-3.12841	0.346783	-9.02123	1.85995e-19	3.9148e-18
gene-CIITA	1328.07	3.98689	0.441946	9.02121	1.86017e-19	3.9148e-18
gene-CHD1L	5067.2	0.865193	0.0959908	9.01328	1.99977e-19	4.20033e-18
gene-IGFBP6	1235.02	-5.78701	0.642054	-9.01328	1.99978e-19	4.20033e-18
gene-IGSF5	52.4507	-4.57897	0.508072	-9.01243	2.01545e-19	4.22908e-18
gene-ZBTB8OS	1847.21	1.36305	0.151329	9.00723	2.11334e-19	4.43013e-18
gene-ASB4	49.1811	-6.10318	0.677667	-9.00615	2.13411e-19	4.46927e-18
gene-RAB21	3382.25	0.931627	0.103493	9.00187	2.21906e-19	4.64263e-18
gene-PINK1-AS	102.83	3.13106	0.348091	8.99496	2.3632e-19	4.93935e-18
gene-PAK1	3791.14	-1.02378	0.113833	-8.99368	2.39081e-19	4.99216e-18
gene-FSIP2	243.816	-1.94574	0.216355	-8.9933	2.39924e-19	5.00486e-18
gene-SESN1	512.396	-1.21661	0.135448	-8.98211	2.6563e-19	5.53177e-18
gene-FRMD4B	1682.71	-1.58817	0.176816	-8.98208	2.65701e-19	5.53177e-18
gene-ARHGEF4	60.1055	-4.26731	0.475326	-8.97765	2.76607e-19	5.75321e-18
gene-TMC3-AS1	1096.99	7.53556	0.839684	8.97428	2.85211e-19	5.92639e-18
gene-CASK	2517.77	-0.97173	0.108357	-8.96789	3.02258e-19	6.27449e-18
gene-RPS15A	17066.9	-1.3193	0.14713	-8.96693	3.04882e-19	6.32283e-18
gene-BTBD11	227.036	-7.05985	0.787541	-8.96442	3.1191e-19	6.4623e-18
gene-PDLIM5	6826.42	-0.78216	0.0872669	-8.96285	3.16383e-19	6.54862e-18
gene-SELENOW	3030.3	-1.13846	0.127069	-8.95936	3.26554e-19	6.74652e-18
gene-PLEK2	627.633	-2.27581	0.254015	-8.95936	3.26577e-19	6.74652e-18
gene-ZNF76	1534.43	0.923644	0.103125	8.95654	3.35033e-19	6.91452e-18
gene-SPON2	489.39	2.90886	0.324849	8.9545	3.41269e-19	7.03641e-18
gene-LINC02418	78.9859	-9.70958	1.08443	-8.95366	3.43897e-19	7.08375e-18
gene-ATG13	4213.57	2.08949	0.233579	8.94555	3.70104e-19	7.61622e-18
gene-ENPP1	502.383	2.03203	0.227211	8.94335	3.77561e-19	7.7622e-18
gene-SYT16	79.2322	-6.53648	0.731217	-8.93918	3.9207e-19	8.05272e-18
gene-GPI-2	419.461	-4.918	0.550633	-8.93154	4.2012e-19	8.62054e-18
gene-COPS2	4470.21	-0.861391	0.0964813	-8.92807	4.33508e-19	8.88671e-18
gene-ZFYVE28	238.423	2.91522	0.326701	8.9232	4.53005e-19	9.27747e-18
gene-MALT1	3242.19	-2.62012	0.293987	-8.91236	4.99582e-19	1.02216e-17
gene-BCAT2	1419.57	-1.16712	0.130964	-8.91171	5.02513e-19	1.02717e-17
gene-OLMALINC	1062.5	-1.02466	0.114986	-8.9112	5.04847e-19	1.03095e-17
gene-CYP4X1	3631.31	3.85024	0.432093	8.91067	5.07241e-19	1.03485e-17
gene-TNNT3-2	101.716	-10.7986	1.21317	-8.90112	5.5286e-19	1.12684e-17
gene-PTPRR	240.683	2.63217	0.295966	8.89347	5.92272e-19	1.20602e-17
gene-MCIDAS	381.873	5.18429	0.582943	8.89331	5.93133e-19	1.20662e-17
gene-CABP4	333.016	7.48934	0.843263	8.88137	6.60411e-19	1.34221e-17
gene-NLGN1	215.883	7.59822	0.8563	8.87332	7.09976e-19	1.44157e-17
gene-PBDC1	1337.87	-0.932119	0.105166	-8.86328	7.76964e-19	1.57608e-17
gene-ZNF256	74.2417	-9.6196	1.08565	-8.86065	7.95497e-19	1.61215e-17
gene-MSI1	88.5252	-7.36698	0.831647	-8.8583	8.12435e-19	1.64491e-17
gene-LOC105378520	113.704	3.75314	0.424108	8.8495	8.79145e-19	1.77829e-17
gene-CLPTM1L	1253.33	0.940944	0.106409	8.84274	9.34017e-19	1.88749e-17
gene-JPH1	526.635	-1.27221	0.143921	-8.8397	9.59794e-19	1.93775e-17
gene-C15orf48	2129.51	-1.66874	0.188781	-8.83953	9.61233e-19	1.93882e-17
gene-FAM172A	2643.1	-0.833288	0.0942759	-8.83883	9.67279e-19	1.94917e-17
gene-NUDT4B	204.647	3.93206	0.445093	8.83424	1.00785e-18	2.029e-17
gene-MACO1	3502.88	0.948293	0.107345	8.83402	1.00976e-18	2.03095e-17
gene-PADI1	117.388	-5.60416	0.634601	-8.831	1.03745e-18	2.08467e-17
gene-RELB	1046.46	-1.18254	0.13393	-8.82954	1.05111e-18	2.11014e-17
gene-WNT5A	590.915	-2.67965	0.303582	-8.82679	1.07725e-18	2.16057e-17
gene-WNT6	39.4403	-5.08812	0.576975	-8.81862	1.15874e-18	2.32184e-17
gene-NLK	1012.69	1.20472	0.136617	8.81824	1.16273e-18	2.32764e-17
gene-HLA-DPB1-7	247.599	7.3788	0.837327	8.81233	1.22576e-18	2.45153e-17
gene-DDIT4	28436.9	-2.89098	0.328826	-8.79183	1.47143e-18	2.94011e-17
gene-COQ10A	547.28	1.34796	0.153355	8.78981	1.49816e-18	2.99071e-17
gene-LOC442497	41.8187	-4.29917	0.489311	-8.78616	1.54761e-18	3.08654e-17
gene-TMEM44-AS1	276.288	2.0267	0.230704	8.78484	1.56589e-18	3.12009e-17
gene-LOC102723546	407.11	6.39112	0.727686	8.78281	1.59443e-18	3.17398e-17
gene-ARL15	774.774	-1.59426	0.18162	-8.77798	1.66443e-18	3.31024e-17
gene-DSP	20887.9	-2.65402	0.302535	-8.77262	1.74555e-18	3.46834e-17
gene-FLNC	157.841	5.12888	0.585669	8.7573	1.9998e-18	3.96983e-17
gene-KLF15	418.513	6.2237	0.710903	8.75464	2.04763e-18	4.06101e-17
gene-BCL2A1	77.2052	-7.92536	0.905378	-8.75365	2.06569e-18	4.09302e-17
gene-LINC00472	732.328	2.63027	0.300483	8.75346	2.06918e-18	4.09614e-17
gene-EXOC6B	1300.13	-1.37189	0.156751	-8.75202	2.09572e-18	4.14483e-17
gene-MSL2	2210.78	1.14412	0.130735	8.75139	2.10741e-18	4.1641e-17
gene-SLC30A7	1154.96	1.6481	0.188446	8.74574	2.2155e-18	4.37361e-17
gene-MAGEA1	1113.94	12.9975	1.48707	8.74033	2.32428e-18	4.58412e-17
gene-ABHD4	1712.94	0.922075	0.105581	8.73332	2.47311e-18	4.87314e-17
gene-STK31	204.136	2.99411	0.342879	8.73227	2.49617e-18	4.91404e-17
gene-PKD1L2	146.399	3.43513	0.39348	8.73012	2.54402e-18	5.00362e-17
gene-HNF1A-AS1	212.007	2.56646	0.294032	8.72851	2.58048e-18	5.07067e-17
gene-NFXL1	528.084	1.24478	0.142619	8.72797	2.59295e-18	5.09047e-17
gene-SULF1	69.8951	-5.37562	0.616261	-8.72297	2.70988e-18	5.31514e-17
gene-INPP5D-2	69.0036	-10.2388	1.17464	-8.71655	2.86799e-18	5.62011e-17
gene-CLCA4	95.2443	-9.25681	1.06258	-8.71163	2.99548e-18	5.86455e-17
gene-CDK19	1203.01	-0.903851	0.103843	-8.70403	3.20309e-18	6.26526e-17
gene-GANC	1006.09	-1.47037	0.168981	-8.70136	3.27928e-18	6.40842e-17
gene-RPLP2	9728.83	-1.33925	0.153928	-8.70053	3.30328e-18	6.44915e-17
gene-TMEM125	3857.53	2.62854	0.302115	8.70043	3.30617e-18	6.44915e-17
gene-DENND4C	3885.89	-0.970265	0.11154	-8.69881	3.35377e-18	6.53603e-17
gene-RPS18-2	402.291	-1.5174	0.174479	-8.69673	3.41594e-18	6.6511e-17
gene-ANG	99.5654	5.05144	0.580908	8.69576	3.44528e-18	6.70213e-17
gene-RPL10A	21380.2	-1.41654	0.162938	-8.69374	3.50698e-18	6.81594e-17
gene-IFITM1	24896.9	1.08966	0.125404	8.68915	3.65159e-18	7.09052e-17
gene-ADGRG1	6655.6	0.873421	0.100569	8.68479	3.7945e-18	7.36132e-17
gene-PPARGC1A	275.59	7.95188	0.915688	8.68405	3.81922e-18	7.40255e-17
gene-SLC2A3	5903.31	-7.18112	0.826972	-8.68362	3.83353e-18	7.42355e-17
gene-UNC5C	248.935	2.40628	0.27782	8.66131	4.66364e-18	9.02265e-17
gene-RPS6KA6	411.854	7.12159	0.82224	8.66121	4.66776e-18	9.02265e-17
gene-NRN1	1471.12	-2.69825	0.311572	-8.66011	4.71304e-18	9.10193e-17
gene-UQCRC2-2	1032.97	-1.16713	0.13484	-8.65564	4.90157e-18	9.45746e-17
gene-MAGED1	3748.73	-1.13973	0.131744	-8.65112	5.09952e-18	9.83051e-17
gene-CHFR	2388.92	1.07317	0.12408	8.64896	5.1969e-18	1.00092e-16
gene-AGL	3142.21	-2.24042	0.259269	-8.6413	5.55751e-18	1.06941e-16
gene-LARP1B	3708.15	2.24217	0.259524	8.63957	5.64265e-18	1.08481e-16
gene-PCDH18	45.8962	-9.65046	1.11797	-8.6321	6.02373e-18	1.15703e-16
gene-MYO1B	6581.84	-2.83019	0.328069	-8.62683	6.30755e-18	1.21046e-16
gene-LOC105376292	433.254	1.804	0.209175	8.62437	6.44456e-18	1.23564e-16
gene-GPR27	317.389	2.14463	0.248959	8.61441	7.03012e-18	1.3467e-16
gene-EEF1A1	245488	-1.43496	0.166799	-8.60296	7.76841e-18	1.4868e-16
gene-MIB1	4484.19	-1.01488	0.117992	-8.6012	7.88839e-18	1.50841e-16
gene-FGB	40.7719	-6.68627	0.777608	-8.59851	8.07581e-18	1.54286e-16
gene-NMT1	8273.86	0.994144	0.11567	8.59463	8.35366e-18	1.59452e-16
gene-STX6	2151.7	-1.59008	0.185041	-8.59315	8.46167e-18	1.61369e-16
gene-SOX17	820.021	12.5556	1.46159	8.59042	8.66524e-18	1.65104e-16
gene-GVQW3	508.418	-1.99094	0.232023	-8.58075	9.42538e-18	1.79427e-16
gene-RTN3	18097.5	1.71307	0.199712	8.57772	9.67739e-18	1.8406e-16
gene-RPL36	10369.8	-1.16335	0.135698	-8.57311	1.00726e-17	1.91407e-16
gene-NLRX1	1145.9	-1.26648	0.147758	-8.57129	1.02335e-17	1.9429e-16
gene-MCUR1	1940.42	0.901824	0.105298	8.56452	1.08524e-17	2.05858e-16
gene-MN1	95.3211	-2.75413	0.322063	-8.55153	1.21473e-17	2.30215e-16
gene-ACSS3	2381.31	3.55432	0.415652	8.55118	1.21831e-17	2.3069e-16
gene-SRPRA	8142.94	2.2744	0.266009	8.55009	1.22992e-17	2.32681e-16
gene-TVP23C-CDRT4	381.465	2.46374	0.288259	8.54697	1.26361e-17	2.38843e-16
gene-VWDE	265.806	6.30883	0.738199	8.54624	1.2716e-17	2.40142e-16
gene-ZCCHC8	2545.95	0.892443	0.10444	8.54503	1.28499e-17	2.42456e-16
gene-CEACAM6	32269.5	1.22767	0.143712	8.54255	1.31294e-17	2.4751e-16
gene-NAB2	968.909	-3.12762	0.366496	-8.53385	1.41555e-17	2.66618e-16
gene-SLC39A2	43.7165	-9.58018	1.12284	-8.53214	1.43668e-17	2.7036e-16
gene-VPS33A	1176.38	1.15834	0.135767	8.53185	1.4403e-17	2.70694e-16
gene-CYP27C1	51.4496	-7.36583	0.863339	-8.53179	1.441e-17	2.70694e-16
gene-PAOX	236.304	-1.69807	0.199048	-8.53094	1.45166e-17	2.72457e-16
gene-LIPH	6362.08	2.64073	0.309664	8.52773	1.49243e-17	2.79864e-16
gene-LOC105371427	139.875	-1.71287	0.200895	-8.52621	1.5122e-17	2.83323e-16
gene-EPPK1	812.481	-2.15958	0.25338	-8.52311	1.55321e-17	2.90751e-16
gene-HNF4G	1363.6	3.25274	0.381792	8.51966	1.60022e-17	2.99287e-16
gene-SMOC2	2497.37	-4.65032	0.545948	-8.51787	1.6252e-17	3.03693e-16
gene-NOX1	672.582	5.13738	0.604097	8.50423	1.82813e-17	3.41314e-16
gene-CFTR	3486.24	1.81671	0.213672	8.50231	1.85848e-17	3.46678e-16
gene-EDN1	1111.53	-3.49634	0.411304	-8.50062	1.88574e-17	3.51456e-16
gene-MXD3	2731.48	1.18132	0.139025	8.49717	1.9427e-17	3.61755e-16
gene-XK	648.899	6.01814	0.708299	8.49662	1.95199e-17	3.63168e-16
gene-RBM38	937.176	-1.7536	0.206511	-8.49156	2.03887e-17	3.79002e-16
gene-UBQLN2	1434.54	-1.03914	0.122411	-8.48895	2.08512e-17	3.87262e-16
gene-BMP8A	253.201	3.0095	0.354662	8.48553	2.14745e-17	3.98493e-16
gene-NFKBIA	3686	-1.22631	0.144556	-8.48329	2.18919e-17	4.05885e-16
gene-CAGE1	216.799	-2.28654	0.269584	-8.48172	2.21886e-17	4.11028e-16
gene-TNFRSF1B	560.271	5.04856	0.595548	8.47717	2.30739e-17	4.26835e-16
gene-SGK1	622.256	-3.44122	0.405942	-8.47713	2.30819e-17	4.26835e-16
gene-GBGT1	38.5095	-6.6124	0.780434	-8.47272	2.3973e-17	4.42931e-16
gene-CAV2	5108.67	-1.54053	0.181826	-8.47258	2.40019e-17	4.43079e-16
gene-LOC101927967	205.138	7.52449	0.88868	8.46703	2.51723e-17	4.64284e-16
gene-RPL11	26037.2	-0.996574	0.117768	-8.46215	2.62501e-17	4.83746e-16
gene-PRR15	1952.46	1.51638	0.179238	8.46015	2.67027e-17	4.91662e-16
gene-OAF	954.048	1.25753	0.148696	8.45705	2.74228e-17	5.04485e-16
gene-ZNF239	521.219	1.52813	0.18071	8.45623	2.76167e-17	5.07614e-16
gene-DAB1	327.838	1.69484	0.200464	8.45458	2.80098e-17	5.14397e-16
gene-HCLS1	91.3211	4.32427	0.51175	8.44997	2.91379e-17	5.34654e-16
gene-AXL	406.625	-6.39271	0.756894	-8.44598	3.01502e-17	5.52754e-16
gene-LOC100507006	125.926	-3.13762	0.371585	-8.44388	3.0698e-17	5.62313e-16
gene-BACH2	113.935	-2.43502	0.288404	-8.4431	3.09042e-17	5.65605e-16
gene-HACD2	3447.88	1.15797	0.137182	8.44112	3.14322e-17	5.74775e-16
gene-MAFB	83.9297	-9.07231	1.07557	-8.43492	3.31437e-17	6.05554e-16
gene-DDX42	10304.3	0.837908	0.099364	8.43271	3.37747e-17	6.16555e-16
gene-LOC105374483	145.852	3.25855	0.386893	8.42235	3.6901e-17	6.73048e-16
gene-SUCLG2	2619.86	-1.14751	0.136282	-8.42012	3.761e-17	6.85395e-16
gene-DTX3	1349.84	1.71965	0.204246	8.41951	3.78064e-17	6.88387e-16
gene-RRP12	1546.4	1.57469	0.187154	8.41389	3.96636e-17	7.21588e-16
gene-MYLK4	302.629	2.09603	0.249142	8.413	3.99649e-17	7.26449e-16
gene-LOC101929128-2	108.856	4.71292	0.56026	8.41203	4.02972e-17	7.31866e-16
gene-IGFBPL1	34.2427	-5.40783	0.642918	-8.41138	4.05208e-17	7.353e-16
gene-CROT	459.533	-1.38188	0.164344	-8.40848	4.15361e-17	7.53085e-16
gene-ATG101	2632.5	1.05138	0.125042	8.40819	4.16385e-17	7.543e-16
gene-SOX7	78.0488	-8.96863	1.0668	-8.40706	4.20418e-17	7.6096e-16
gene-ASPHD2	326.501	3.13582	0.373542	8.39484	4.6652e-17	8.43689e-16
gene-SERPINB7	57.4049	-9.24802	1.10209	-8.39135	4.80589e-17	8.68397e-16
gene-CRYGS	385.626	2.66347	0.317445	8.39035	4.84717e-17	8.75115e-16
gene-ACOT13	1377.56	-1.35683	0.161835	-8.38403	5.11464e-17	9.22625e-16
gene-TBC1D10A	1130.17	-1.08467	0.129381	-8.38358	5.13427e-17	9.25382e-16
gene-CHL1	83.1926	-9.05931	1.08117	-8.3792	5.3288e-17	9.59634e-16
gene-LHFPL6	403.918	-1.79528	0.214283	-8.37808	5.37958e-17	9.67962e-16
gene-TRIM74	1022.68	-1.64169	0.195983	-8.37669	5.44352e-17	9.78641e-16
gene-SYBU	347.682	3.71057	0.44306	8.37487	5.52871e-17	9.9312e-16
gene-SDHAF4	441.218	-1.49606	0.178857	-8.3646	6.03214e-17	1.08264e-15
gene-SYT7	381.27	-1.76358	0.210843	-8.3644	6.04234e-17	1.08356e-15
gene-TMED10	22414.8	0.821665	0.0982533	8.36271	6.12912e-17	1.0982e-15
gene-LINC01876	144.745	6.60422	0.78976	8.36232	6.14978e-17	1.10036e-15
gene-PABPC4L	39.7879	-9.44442	1.12941	-8.36229	6.1515e-17	1.10036e-15
gene-LOC105373551	45.6544	-6.37936	0.763235	-8.35832	6.36192e-17	1.13705e-15
gene-HYAL1	84.9338	-2.85853	0.342047	-8.35712	6.42675e-17	1.14767e-15
gene-LINGO2	49.6235	-4.12233	0.493303	-8.35658	6.45616e-17	1.15196e-15
gene-ZNF331	297.502	5.38265	0.644508	8.35157	6.73643e-17	1.20096e-15
gene-KIFC3	3661.01	1.56161	0.187082	8.34718	6.99104e-17	1.24531e-15
gene-MTOR	5072.86	1.09055	0.130688	8.34472	7.13833e-17	1.27049e-15
gene-LBX2-AS1	235.67	2.6823	0.321844	8.33417	7.80442e-17	1.38789e-15
gene-TMEM35A	39.078	-9.41838	1.13047	-8.33137	7.99139e-17	1.41995e-15
gene-MESD	6101.49	1.33296	0.160194	8.32087	8.73197e-17	1.55025e-15
gene-RNASEH1	2614.01	1.13616	0.136594	8.31777	8.96338e-17	1.59001e-15
gene-RTL8C	1135.11	-1.28777	0.154871	-8.31511	9.16699e-17	1.62478e-15
gene-PAWR	5171.57	0.884787	0.106465	8.31055	9.52595e-17	1.687e-15
gene-ACKR3	44.343	-9.60062	1.15531	-8.31002	9.5686e-17	1.69285e-15
gene-TSPAN9	6403.48	-1.59572	0.192026	-8.30994	9.57486e-17	1.69285e-15
gene-ZNF841	2518.35	1.89547	0.228103	8.30969	9.59538e-17	1.69508e-15
gene-OSBPL3	2512.88	-1.33556	0.160727	-8.30946	9.61377e-17	1.69692e-15
gene-B3GAT1-DT	5037.8	4.94473	0.595524	8.30316	1.01377e-16	1.78792e-15
gene-PLCB4	1651.42	0.894659	0.107762	8.30221	1.02193e-16	1.80082e-15
gene-AOC3	92.9683	5.63568	0.678846	8.30185	1.02502e-16	1.80478e-15
gene-DPAGT1	2092.38	1.65673	0.199699	8.29613	1.07556e-16	1.89221e-15
gene-DNAH17	356.376	3.90281	0.470708	8.29136	1.11956e-16	1.96799e-15
gene-ACTA2	132.217	-3.04635	0.367452	-8.29049	1.12785e-16	1.98094e-15
gene-MACC1-DT	377.741	1.95533	0.235859	8.29026	1.13002e-16	1.98312e-15
gene-GSTM4	713.039	1.92599	0.232377	8.28824	1.1494e-16	2.01546e-15
gene-REPS2	262.892	1.8761	0.226525	8.28211	1.21008e-16	2.12013e-15
gene-PPA2	3629.56	-0.82616	0.0997791	-8.2799	1.23282e-16	2.15819e-15
gene-GRK3	653.575	1.95384	0.236031	8.27792	1.25347e-16	2.19254e-15
gene-ACER3	3101.08	-1.94848	0.235388	-8.27772	1.25556e-16	2.1944e-15
gene-RRBP1	26501.1	1.63759	0.197867	8.27623	1.27139e-16	2.22025e-15
gene-TFF1	86.1511	-2.85637	0.345162	-8.27545	1.27974e-16	2.233e-15
gene-DNAJC15	1572.76	-1.0323	0.124846	-8.26858	1.35569e-16	2.36359e-15
gene-LMAN1	36132.9	1.85326	0.224211	8.26566	1.3892e-16	2.42004e-15
gene-KDM3A	4070.63	-0.876956	0.106106	-8.26491	1.39803e-16	2.43343e-15
gene-ADM	2278.04	-2.35921	0.285539	-8.26231	1.42878e-16	2.48494e-15
gene-STON2	1267.94	-1.28767	0.155867	-8.26129	1.44102e-16	2.50418e-15
gene-LOC102723906	149.317	5.83133	0.706067	8.2589	1.47027e-16	2.55293e-15
gene-FLG-AS1	50.3575	-6.99565	0.847202	-8.25735	1.48938e-16	2.58402e-15
gene-HOTAIR	305.914	8.6879	1.05234	8.25577	1.50932e-16	2.61649e-15
gene-VPS8	2188.21	1.11371	0.134912	8.2551	1.51771e-16	2.62889e-15
gene-TMEM108	49.1495	-7.71678	0.935592	-8.24802	1.61045e-16	2.78726e-15
gene-FKRP	1116.06	1.10047	0.13343	8.24756	1.61663e-16	2.7957e-15
gene-LOC107984316	370.967	2.08537	0.252883	8.24638	1.63263e-16	2.82108e-15
gene-MED8	2014.19	1.59361	0.193313	8.24364	1.67043e-16	2.88406e-15
gene-FRMD6	1754.06	-5.49208	0.666284	-8.24285	1.68155e-16	2.90091e-15
gene-GAS2	111.993	2.70675	0.328436	8.24134	1.70291e-16	2.93538e-15
gene-RPS27A	17403.1	-1.384	0.168049	-8.23565	1.78587e-16	3.0759e-15
gene-HACD1	80.8515	-2.65278	0.322329	-8.23003	1.87167e-16	3.22108e-15
gene-LOC105370504	144.461	-2.04024	0.248062	-8.2247	1.95687e-16	3.365e-15
gene-LNX1	861.8	-1.08569	0.132046	-8.22207	2.00018e-16	3.4367e-15
gene-RIMS1	103.66	5.52808	0.672368	8.2218	2.00464e-16	3.44159e-15
gene-TIMM17A	4017.79	1.13431	0.138025	8.21814	2.06683e-16	3.54552e-15
gene-HPSE	705.802	2.18306	0.2657	8.21626	2.09956e-16	3.59877e-15
gene-SYNM	275.776	2.61744	0.318864	8.20865	2.23697e-16	3.83122e-15
gene-TTC13	1054.72	0.983581	0.1199	8.20334	2.33796e-16	4.00097e-15
gene-PRR13	6649.46	1.38929	0.169456	8.19856	2.43292e-16	4.16014e-15
gene-RAPGEF5	1880.39	-1.85209	0.22592	-8.19798	2.44462e-16	4.1768e-15
gene-PFKFB3	6904.77	-1.71514	0.20936	-8.19231	2.56262e-16	4.3749e-15
gene-HLA-C-3	2461.53	1.84061	0.224714	8.1909	2.59287e-16	4.42301e-15
gene-LOC729966	59.6213	-6.73312	0.822393	-8.18723	2.67297e-16	4.556e-15
gene-ANAPC13	2742.21	1.33465	0.163048	8.18561	2.70936e-16	4.61434e-15
gene-GOLM1	9791.85	1.30972	0.160006	8.18546	2.7126e-16	4.61618e-15
gene-NPC1L1	149.538	-4.8654	0.594998	-8.17717	2.90586e-16	4.94112e-15
gene-WNT3A	111.797	-2.78938	0.341142	-8.17659	2.91994e-16	4.96111e-15
gene-RRAGC	2113.1	0.948338	0.116134	8.16589	3.19072e-16	5.41686e-15
gene-FOXL2	49.2035	-9.02529	1.10528	-8.16564	3.19744e-16	5.42395e-15
gene-ISYNA1	2699.7	-4.14596	0.508269	-8.15702	3.43402e-16	5.82066e-15
gene-ZDHHC13	2929.23	1.01054	0.123963	8.15196	3.58081e-16	6.06465e-15
gene-RASA3	46.288	-4.73979	0.581524	-8.15065	3.61983e-16	6.12587e-15
gene-MIR29B2CHG	547.994	3.99484	0.490177	8.14978	3.6459e-16	6.1651e-15
gene-PIWIL1-2	264.497	6.30393	0.773655	8.14824	3.69252e-16	6.23898e-15
gene-WDTC1	3511.35	0.806792	0.0990345	8.14658	3.74361e-16	6.32031e-15
gene-STX3	3226.06	1.02556	0.125923	8.14433	3.81378e-16	6.43368e-15
gene-LINC00261	118.533	-3.48975	0.428578	-8.14263	3.86793e-16	6.51947e-15
gene-SYT9	42.9646	-3.4033	0.417965	-8.14254	3.87074e-16	6.51947e-15
gene-MUC20-7	82.415	3.5673	0.438214	8.14054	3.93508e-16	6.6226e-15
gene-ADGRE3	1130.39	-0.946173	0.116242	-8.13968	3.96316e-16	6.66461e-15
gene-SLC25A25-AS1	925.875	2.15182	0.264389	8.13883	3.99113e-16	6.70635e-15
gene-MRPS30	987.433	-0.993581	0.122139	-8.13482	4.12563e-16	6.9269e-15
gene-SERPINB5	2487.62	-4.0061	0.492626	-8.13214	4.21788e-16	7.07623e-15
gene-PCCA-DT	225.851	-1.62245	0.19954	-8.13093	4.25997e-16	7.14123e-15
gene-RASSF5	178.542	2.09496	0.25773	8.12849	4.34682e-16	7.28109e-15
gene-YKT6	5570.17	0.91884	0.113077	8.12578	4.44513e-16	7.43992e-15
gene-DEFB1-2	305.131	-6.48676	0.798339	-8.12532	4.4618e-16	7.46197e-15
gene-AMIGO1	229.207	2.60305	0.320487	8.12218	4.57873e-16	7.65153e-15
gene-PLAAT1	100.381	5.0588	0.623358	8.1154	4.84195e-16	8.08507e-15
gene-SH3PXD2A	4932.23	-0.883725	0.108911	-8.11422	4.88902e-16	8.15729e-15
gene-TMEM259	7503.86	0.976872	0.120394	8.11394	4.9006e-16	8.17023e-15
gene-DSC2	4845.66	-1.51135	0.186328	-8.11121	5.0117e-16	8.34893e-15
gene-FGF9	435.244	6.49455	0.800761	8.11047	5.04239e-16	8.3935e-15
gene-IKZF2	1764.18	-1.04595	0.128992	-8.10868	5.11734e-16	8.51162e-15
gene-ATG10	561.747	-1.26495	0.156101	-8.10338	5.34511e-16	8.88353e-15
gene-RAB5C	6305.25	0.738028	0.0911391	8.09783	5.59487e-16	9.2914e-15
gene-ALX1	122.254	4.33632	0.535499	8.0977	5.60062e-16	9.29371e-15
gene-WDFY1	3990.97	-0.913418	0.112827	-8.09576	5.69084e-16	9.4361e-15
gene-LOC105371308	31.7388	-4.36598	0.539407	-8.09405	5.77121e-16	9.56193e-15
gene-FST	54.3198	-9.16826	1.13317	-8.09078	5.92838e-16	9.81471e-15
gene-ANO5	507.011	11.8614	1.46653	8.08805	6.06274e-16	1.00294e-14
gene-LMNA	16878.4	-1.44252	0.178369	-8.0873	6.10036e-16	1.00838e-14
gene-ORMDL3	3659.6	1.4184	0.175393	8.08694	6.11805e-16	1.01052e-14
gene-LGALS8	2458.38	-0.949013	0.117393	-8.08409	6.263e-16	1.03366e-14
gene-PPBP	34.7065	-6.44478	0.797813	-8.07807	6.58011e-16	1.08516e-14
gene-HEY2	35.6876	-9.28757	1.15048	-8.07276	6.87269e-16	1.13253e-14
gene-LRRC43	107.145	2.86954	0.355555	8.0706	6.99553e-16	1.15189e-14
gene-TMEM139	1791.8	0.941761	0.116708	8.06936	7.06692e-16	1.16275e-14
gene-PAN2	3140.56	1.27455	0.157989	8.06734	7.18479e-16	1.18123e-14
gene-LOC90246	62.5992	-4.56356	0.565854	-8.0649	7.32939e-16	1.20407e-14
gene-AIFM2	1588.35	1.05343	0.130651	8.06297	7.44614e-16	1.22231e-14
gene-E2F6	949.497	1.0107	0.125371	8.06172	7.52272e-16	1.23393e-14
gene-VPS35	7767.75	-0.880722	0.109299	-8.05794	7.75919e-16	1.27174e-14
gene-LIMS4	801.559	4.84281	0.601104	8.05653	7.84892e-16	1.28546e-14
gene-RPS6KB1	3216.33	0.776751	0.0965622	8.04405	8.69171e-16	1.42204e-14
gene-ALDH2	6326.54	1.44645	0.179818	8.04399	8.69617e-16	1.42204e-14
gene-HLA-B-2	6680.67	1.51562	0.188458	8.04223	8.82202e-16	1.44152e-14
gene-SESN3	1178.47	-3.29044	0.409161	-8.04192	8.84432e-16	1.44405e-14
gene-SOX13	1904.06	-1.06215	0.132174	-8.03598	9.28359e-16	1.51462e-14
gene-LINC02254	256.101	6.10675	0.760755	8.02723	9.9701e-16	1.62538e-14
gene-ACSL5	2639.92	1.03093	0.128466	8.0249	1.0161e-15	1.65523e-14
gene-HSP90B1	135010	1.4291	0.178128	8.0229	1.03276e-15	1.68109e-14
gene-LOC101060400	435.329	11.6422	1.45117	8.0226	1.03529e-15	1.68392e-14
gene-SRMS	505.299	2.96599	0.369749	8.02162	1.0436e-15	1.69615e-14
gene-DIPK1B	258.94	-1.84992	0.230635	-8.021	1.04891e-15	1.70348e-14
gene-KIF13B	5621.3	0.85212	0.106244	8.02037	1.05423e-15	1.71082e-14
gene-SELENOF	9481.08	0.792519	0.0988902	8.01413	1.10923e-15	1.7987e-14
gene-ATP5F1C	3625.02	-0.851953	0.106341	-8.0115	1.13317e-15	1.83613e-14
gene-TSPAN15	3846.58	1.733	0.21634	8.01053	1.14211e-15	1.84922e-14
gene-GPSM1	512.024	-1.72176	0.214981	-8.0089	1.15743e-15	1.87259e-14
gene-KRBOX1	85.4194	4.22746	0.527929	8.00763	1.16943e-15	1.89059e-14
gene-PRSS33	727.339	3.03941	0.379587	8.00715	1.17399e-15	1.89651e-14
gene-NSA2	3205.26	-1.0396	0.12985	-8.00613	1.18376e-15	1.91085e-14
gene-REV1	2202.24	-1.28369	0.160349	-8.00559	1.18896e-15	1.91779e-14
gene-ZIC2	630.225	-4.84864	0.605811	-8.00354	1.20894e-15	1.94854e-14
gene-ABO-2	705.946	2.38648	0.29825	8.00159	1.22823e-15	1.97815e-14
gene-EIF3L	7744.64	-1.09927	0.137393	-8.0009	1.23514e-15	1.98778e-14
gene-STK40	3772.53	1.54171	0.192773	7.99754	1.26933e-15	2.04126e-14
gene-GATA2	117.241	-5.40572	0.67612	-7.9952	1.29364e-15	2.07878e-14
gene-ARSJ	1212.73	-1.27983	0.160088	-7.99452	1.30084e-15	2.08879e-14
gene-TMPRSS3	7415.51	2.51977	0.315196	7.99432	1.30291e-15	2.09054e-14
gene-LOC105379274	94.1178	3.76432	0.47103	7.99169	1.33097e-15	2.13396e-14
gene-CRIP1	1491.63	1.10557	0.138362	7.9904	1.34497e-15	2.15478e-14
gene-MED13	6981.82	0.958904	0.120103	7.98402	1.41642e-15	2.26755e-14
gene-ARHGEF40	693.404	-1.67542	0.210021	-7.97737	1.49484e-15	2.3913e-14
gene-DDX55	1492.57	1.12052	0.140496	7.97546	1.51816e-15	2.42679e-14
gene-GPX1	3579.99	-1.32192	0.165808	-7.97259	1.55388e-15	2.48202e-14
gene-APOL3	1350.48	2.62268	0.329054	7.97037	1.58194e-15	2.52495e-14
gene-EWSR1	16847.1	0.867869	0.108889	7.97023	1.58375e-15	2.52596e-14
gene-JPH2	297.018	-1.53154	0.192208	-7.96811	1.61118e-15	2.56779e-14
gene-PRSS3	680.453	5.97356	0.749729	7.96762	1.61758e-15	2.57606e-14
gene-HLA-C-4	5653.36	1.7567	0.220487	7.96733	1.62134e-15	2.58013e-14
gene-ZNF395	6627.85	-2.17918	0.273598	-7.9649	1.65363e-15	2.62954e-14
gene-BTF3	16989.6	-0.880102	0.110571	-7.95962	1.7257e-15	2.7421e-14
gene-SPHK1	116.097	-4.65734	0.585188	-7.95871	1.73845e-15	2.76031e-14
gene-FBLN2	855.733	-3.78057	0.475236	-7.95514	1.7893e-15	2.83894e-14
gene-LOC105377359	169.896	2.76463	0.347657	7.95216	1.83282e-15	2.90583e-14
gene-LRRC58-DT	138.005	6.95045	0.874071	7.95181	1.83804e-15	2.91194e-14
gene-TXLNA	9070.88	1.09621	0.137952	7.94632	1.92135e-15	3.04167e-14
gene-ABI1	3093.25	-0.852455	0.107349	-7.941	2.0056e-15	3.17268e-14
gene-SLC7A7	140.671	3.71102	0.467763	7.93354	2.12991e-15	3.36684e-14
gene-SERPINA1-2	224.391	2.98783	0.376638	7.93288	2.14115e-15	3.38209e-14
gene-ATP2B1	4218.32	1.24935	0.157576	7.92851	2.21787e-15	3.5007e-14
gene-HDDC2	1254.49	-1.16761	0.147378	-7.92256	2.32664e-15	3.66966e-14
gene-ZBTB8B	48.8757	-5.11576	0.64602	-7.91888	2.39658e-15	3.77719e-14
gene-SCCPDH	1485.88	-0.900423	0.113715	-7.91824	2.40898e-15	3.79392e-14
gene-NRIR	1338.96	3.40557	0.430384	7.91286	2.51537e-15	3.95856e-14
gene-POR	8741.06	2.0361	0.257375	7.91105	2.55219e-15	4.01354e-14
gene-FAM193B-DT	1452.93	2.59348	0.327925	7.90875	2.59983e-15	4.08545e-14
gene-LOC105376289	79.8468	3.89968	0.49317	7.90739	2.62852e-15	4.12749e-14
gene-DOK3	506.399	1.67675	0.212087	7.90594	2.65929e-15	4.17274e-14
gene-GATM	659.796	3.56948	0.452018	7.89676	2.86247e-15	4.48825e-14
gene-MUC4-6	334.428	2.58536	0.327659	7.89042	3.01167e-15	4.71873e-14
gene-COX4I1	5465.12	-1.87042	0.237293	-7.88234	3.21294e-15	5.03038e-14
gene-LINC01836	173.992	1.81512	0.230325	7.88068	3.25616e-15	5.09212e-14
gene-CXCL14	608.506	-7.80724	0.990687	-7.88064	3.25714e-15	5.09212e-14
gene-GPR153	329.886	-3.58436	0.454856	-7.8802	3.26852e-15	5.10617e-14
gene-TMTC2	4429	0.843336	0.107027	7.87968	3.28231e-15	5.12396e-14
gene-VPS37D	269.622	-1.58191	0.200767	-7.87931	3.29194e-15	5.13523e-14
gene-C8orf34	120.127	-2.28584	0.290236	-7.87577	3.3864e-15	5.27873e-14
gene-PRDM16	70.4421	-3.60247	0.45747	-7.87476	3.41401e-15	5.31789e-14
gene-PJA1	1224.52	-1.02807	0.130591	-7.87245	3.47768e-15	5.41311e-14
gene-KYNU	2026.41	-0.881772	0.112165	-7.8614	3.79863e-15	5.90616e-14
gene-TMED5	7249.01	1.71102	0.21765	7.86136	3.79998e-15	5.90616e-14
gene-RBMS3	203.187	-3.81795	0.485832	-7.85859	3.88482e-15	6.03351e-14
gene-TTC28-AS1	846.806	0.997397	0.126919	7.8585	3.88757e-15	6.03351e-14
gene-SLC9A1	4339.82	1.54136	0.196223	7.85516	3.99275e-15	6.19224e-14
gene-STK26	1713.78	-1.9275	0.24542	-7.8539	4.03307e-15	6.25023e-14
gene-HOXB13	488.48	11.8078	1.50369	7.85253	4.07734e-15	6.31425e-14
gene-LINC02009	728.579	9.93738	1.2657	7.85126	4.1188e-15	6.37384e-14
gene-ZBTB46	45.9701	-2.74527	0.349815	-7.84777	4.23506e-15	6.549e-14
gene-DAGLA	815.212	1.39561	0.177843	7.84741	4.24727e-15	6.56281e-14
gene-SLC25A44	1408.98	0.948485	0.120867	7.84732	4.25014e-15	6.56281e-14
gene-GTSF1	384.747	11.4635	1.46161	7.84306	4.39682e-15	6.78439e-14
gene-BEX2	531.625	2.72222	0.347105	7.84265	4.41149e-15	6.80211e-14
gene-HLA-B-5	5181.75	1.50918	0.192435	7.84254	4.41528e-15	6.80305e-14
gene-CD40	1663.91	-1.26879	0.161812	-7.84116	4.46402e-15	6.87318e-14
gene-GATA2-AS1	269.138	-3.68538	0.470034	-7.84067	4.4815e-15	6.89511e-14
gene-TBC1D2	2105.66	-1.72344	0.219826	-7.84003	4.50455e-15	6.92559e-14
gene-RPL23	26714.8	-0.949925	0.121243	-7.8349	4.69228e-15	7.20902e-14
gene-B3GNT3	6141.33	1.74896	0.223264	7.83358	4.74169e-15	7.27969e-14
gene-LOC102724852	41.509	-9.50564	1.21446	-7.82702	4.99551e-15	7.66385e-14
gene-SAFB2	3386.41	0.872128	0.111512	7.82094	5.24313e-15	8.03796e-14
gene-GBF1	6080.94	1.06161	0.135748	7.82047	5.26267e-15	8.06212e-14
gene-LOC101929185	3210.43	1.77245	0.226655	7.82003	5.28087e-15	8.0842e-14
gene-IMPG1	164.012	-1.68762	0.215902	-7.81661	5.42631e-15	8.30089e-14
gene-SQOR	3696.53	-1.27872	0.163603	-7.81602	5.45211e-15	8.33439e-14
gene-RPN1	26605.9	1.78129	0.227923	7.81533	5.48206e-15	8.36924e-14
gene-PRRT3	203.708	1.73193	0.221607	7.81531	5.48275e-15	8.36924e-14
gene-PDE4DIP	2160.6	1.4828	0.189814	7.81183	5.63653e-15	8.59782e-14
gene-ZNF93	224.862	5.91113	0.757082	7.80778	5.82061e-15	8.87228e-14
gene-LOC112268445	82.7683	-3.63072	0.46517	-7.80515	5.94315e-15	9.0526e-14
gene-ABHD15	1715.64	2.01338	0.257996	7.8039	6.00217e-15	9.13596e-14
gene-RASGRP1	421.75	-2.8935	0.370939	-7.80047	6.16756e-15	9.38103e-14
gene-LYSMD2	746.883	1.70929	0.219131	7.80028	6.17693e-15	9.38857e-14
gene-SYPL1	6008.08	-1.02837	0.131944	-7.79394	6.49491e-15	9.86487e-14
gene-ATP2B4	901.136	-2.68643	0.345331	-7.7793	7.29292e-15	1.10691e-13
gene-CRISPLD1	37.0488	-5.67602	0.729886	-7.77658	7.45133e-15	1.13014e-13
gene-RPL26	20224.2	-1.57106	0.202099	-7.77374	7.62033e-15	1.15496e-13
gene-CCRL2	95.2935	4.98289	0.641053	7.77298	7.66614e-15	1.16107e-13
gene-RPL30	17059.8	-1.27275	0.163799	-7.77021	7.83548e-15	1.18588e-13
gene-TTC6	702.488	1.84217	0.237163	7.76754	8.00282e-15	1.21035e-13
gene-ENTPD3	110.961	-1.81679	0.234003	-7.76395	8.23271e-15	1.24424e-13
gene-PCP4L1	154.237	-4.64742	0.598697	-7.76256	8.32336e-15	1.25704e-13
gene-EDEM3	4771.65	2.03359	0.262	7.76178	8.37438e-15	1.26386e-13
gene-PYCR2	4195.76	-0.746516	0.0962336	-7.75733	8.67345e-15	1.30807e-13
gene-DNAJC19	1609.86	0.895104	0.11539	7.75718	8.68415e-15	1.30875e-13
gene-CGN	4558.55	0.804201	0.103674	7.75702	8.69483e-15	1.30944e-13
gene-FMNL2	4190.71	-0.947609	0.122165	-7.75679	8.71029e-15	1.31084e-13
gene-MRAS	254.756	2.75455	0.355145	7.75612	8.75652e-15	1.31687e-13
gene-CAPN14	127.921	-3.26427	0.420948	-7.75458	8.86339e-15	1.33201e-13
gene-LRP11	5705.41	1.0339	0.133437	7.74822	9.3187e-15	1.39944e-13
gene-MOB3B	431.482	-1.35313	0.174671	-7.74678	9.42528e-15	1.41445e-13
gene-KYAT3	2661.48	-0.74527	0.0962064	-7.74658	9.44005e-15	1.41568e-13
gene-EIF2B1	2954.54	0.967453	0.12496	7.74207	9.78093e-15	1.46577e-13
gene-MORC3	2519.25	-0.806953	0.104245	-7.74092	9.86988e-15	1.47806e-13
gene-WNK3	72.499	-4.62709	0.597821	-7.73993	9.94748e-15	1.48863e-13
gene-CDH2	463.54	8.70469	1.1248	7.73889	1.00289e-14	1.49976e-13
gene-CYS1	49.5829	-6.72456	0.868951	-7.73872	1.00424e-14	1.50073e-13
gene-SHOX2	106.986	5.57173	0.720197	7.7364	1.02274e-14	1.52732e-13
gene-ATRNL1	57.2365	-5.41043	0.699469	-7.73504	1.03369e-14	1.54258e-13
gene-KLHL13	590.017	-3.07995	0.398393	-7.73094	1.06759e-14	1.59206e-13
gene-LRCH1	1252.45	-0.92712	0.119994	-7.7264	1.10634e-14	1.6487e-13
gene-SLC6A12	389.174	4.92408	0.63749	7.72416	1.12596e-14	1.67676e-13
gene-LGALS9B	221.941	-3.86847	0.500991	-7.72163	1.1485e-14	1.70913e-13
gene-PITPNM2	80.1854	-2.45879	0.318453	-7.72105	1.15376e-14	1.71576e-13
gene-COMMD6	1455.39	-0.897864	0.116295	-7.72056	1.15819e-14	1.72116e-13
gene-STARD3	2080.76	0.94501	0.122421	7.71936	1.16918e-14	1.73628e-13
gene-PSCA	1577.77	2.28817	0.296441	7.71877	1.17453e-14	1.74302e-13
gene-COLGALT2	741.364	5.95738	0.771948	7.71734	1.18783e-14	1.76152e-13
gene-FOXP1	3577.5	-0.92677	0.120099	-7.71672	1.19365e-14	1.76892e-13
gene-FKBP9	6334.39	-0.935324	0.121239	-7.71469	1.21275e-14	1.79599e-13
gene-HLA-C-5	15051.1	1.77691	0.23041	7.71195	1.23914e-14	1.83379e-13
gene-LINC00051	60.6754	-6.54828	0.850035	-7.70354	1.32346e-14	1.95721e-13
gene-IAH1	1064.27	-1.2574	0.163242	-7.70266	1.3326e-14	1.96937e-13
gene-LOC105375535	28.3196	-8.95387	1.16295	-7.69926	1.36861e-14	2.02119e-13
gene-PLAC8L1	196.8	1.76823	0.229711	7.69765	1.38589e-14	2.04529e-13
gene-FHDC1	1289.44	-0.918161	0.119285	-7.69721	1.39071e-14	2.05099e-13
gene-LOC105374264	269.926	1.29387	0.168134	7.69549	1.40957e-14	2.07736e-13
gene-INA	38.1209	-8.65583	1.12566	-7.68956	1.47646e-14	2.17444e-13
gene-ITM2B	24577.7	-0.654648	0.0851652	-7.6868	1.50856e-14	2.22018e-13
gene-DEPTOR	3650.76	-0.862287	0.112266	-7.68076	1.58144e-14	2.32584e-13
gene-SOCS2	86.8398	-6.07082	0.790957	-7.67528	1.65054e-14	2.42579e-13
gene-GBX2	38.1286	-8.6561	1.128	-7.67387	1.66882e-14	2.45097e-13
gene-ARG2	290.914	-2.46731	0.321533	-7.67359	1.67249e-14	2.45468e-13
gene-GALNT1	1425.19	-1.41954	0.185047	-7.67123	1.70357e-14	2.49858e-13
gene-LY6K	147.694	-4.0789	0.531982	-7.66737	1.75558e-14	2.57309e-13
gene-LRRIQ4	162.246	4.66677	0.608716	7.66659	1.76632e-14	2.58705e-13
gene-PTPRG	1068.38	-1.61715	0.210981	-7.66491	1.78954e-14	2.61926e-13
gene-LINC02086	263.26	8.46954	1.10539	7.66202	1.83031e-14	2.6771e-13
gene-ARID5A	265.051	-1.54811	0.202088	-7.66059	1.85082e-14	2.70525e-13
gene-ANKRD65-AS1	40.5921	-8.74612	1.14182	-7.6598	1.86229e-14	2.72014e-13
gene-CD74	38049.6	2.60667	0.340313	7.65961	1.86492e-14	2.72212e-13
gene-MMRN2	69.1539	-2.50556	0.327206	-7.65744	1.89681e-14	2.76677e-13
gene-WDR86	644.895	-2.2487	0.293701	-7.65642	1.91184e-14	2.78679e-13
gene-ISM2	29.0055	-4.87397	0.636871	-7.653	1.96347e-14	2.8601e-13
gene-NRBP1	3779.29	-1.08575	0.141879	-7.65267	1.9685e-14	2.86547e-13
gene-PPME1	2026.64	-1.10169	0.144013	-7.6499	2.01129e-14	2.92576e-13
gene-MFSD9	2440	1.67572	0.219074	7.64911	2.02377e-14	2.94191e-13
gene-COMP	37.7783	-8.64211	1.1302	-7.6465	2.06516e-14	3.00003e-13
gene-ZNF322	740.491	-1.59886	0.209116	-7.64581	2.07634e-14	3.01423e-13
gene-RAD51AP2	50.7508	-6.97929	0.912841	-7.64569	2.07833e-14	3.01507e-13
gene-RASGRP3	272.951	3.46267	0.452905	7.64546	2.08199e-14	3.01832e-13
gene-BAIAP2L2	3265.8	1.8585	0.243102	7.64492	2.0907e-14	3.0289e-13
gene-SNHG16	1795.64	-0.845279	0.110598	-7.64278	2.12587e-14	3.07775e-13
gene-UBAC1	1378.99	-0.838215	0.109677	-7.64254	2.12975e-14	3.08128e-13
gene-TXNDC15	2412.81	1.54333	0.202027	7.63922	2.18538e-14	3.15963e-13
gene-HSPB1	15731.9	-1.93122	0.252863	-7.63741	2.21637e-14	3.20225e-13
gene-IL15RA	788.435	2.80432	0.36728	7.63539	2.2514e-14	3.25067e-13
gene-CCND2-AS1	28.358	-8.95571	1.17305	-7.63457	2.26573e-14	3.26914e-13
gene-LOC102723654	142.237	5.39678	0.70708	7.63249	2.30261e-14	3.32012e-13
gene-PIK3R6	34.4967	-5.57646	0.730663	-7.63205	2.31042e-14	3.32913e-13
gene-SELENOM	1041.15	3.46729	0.454404	7.6304	2.34026e-14	3.36985e-13
gene-MCAM	126.668	-3.19497	0.418865	-7.62769	2.38993e-14	3.43905e-13
gene-CHPF2	2221.8	1.10684	0.145217	7.62199	2.49789e-14	3.59198e-13
gene-GNS	15834.1	2.14809	0.281958	7.6185	2.56643e-14	3.68805e-13
gene-LAMA3	6056.47	-3.50984	0.461141	-7.61119	2.7158e-14	3.90008e-13
gene-NEB	184.677	2.10439	0.276537	7.60982	2.74487e-14	3.93917e-13
gene-ALG6	1541.67	1.11484	0.146516	7.60898	2.76265e-14	3.96203e-13
gene-ERICH6-AS1	179.496	2.4957	0.32809	7.60675	2.81068e-14	4.0282e-13
gene-SYT5	78.2041	5.38181	0.707623	7.60547	2.83866e-14	4.06557e-13
gene-EVC2	27.0216	-8.88619	1.16922	-7.6001	2.959e-14	4.23508e-13
gene-MRTFA	2771.6	1.25615	0.165543	7.58804	3.24776e-14	4.64525e-13
gene-RNF135	1159.94	0.886948	0.116964	7.5831	3.3739e-14	4.82243e-13
gene-SNCA	1606.25	-5.14221	0.678282	-7.58122	3.4231e-14	4.88949e-13
gene-GOLM2	7027.04	1.05774	0.139566	7.57879	3.48805e-14	4.97892e-13
gene-FSCN2	317.645	2.13675	0.281973	7.57785	3.51324e-14	5.01154e-13
gene-KCNQ5	35.716	-6.81588	0.89979	-7.57497	3.59203e-14	5.1205e-13
gene-SMIM36	78.8351	3.99202	0.527286	7.57088	3.70704e-14	5.28092e-13
gene-SLC43A3	698.874	6.01704	0.795459	7.56424	3.90141e-14	5.55411e-13
gene-BAZ2A	11144.8	0.936058	0.123792	7.56152	3.98386e-14	5.6677e-13
gene-ALDH1A3	943.318	-3.3783	0.446825	-7.56069	4.00938e-14	5.70021e-13
gene-ST13	9096.93	-0.672803	0.0890019	-7.55943	4.04853e-14	5.75204e-13
gene-ARMT1	1642.98	-1.06977	0.1416	-7.55486	4.19324e-14	5.95368e-13
gene-SLC12A8	499.962	1.59408	0.211037	7.55356	4.23533e-14	6.00944e-13
gene-LTF	1148.3	11.5975	1.53559	7.55251	4.26962e-14	6.05264e-13
gene-LINC00654	436.277	1.44979	0.191963	7.55245	4.27145e-14	6.05264e-13
gene-GGPS1	2076.68	-0.760863	0.100763	-7.55104	4.31798e-14	6.11451e-13
gene-TMC8	254.288	-2.23633	0.296275	-7.54813	4.41546e-14	6.2484e-13
gene-DDIT4L	148.966	-2.05573	0.272398	-7.54678	4.46159e-14	6.3095e-13
gene-STARD4-AS1	414.246	-5.29215	0.701322	-7.54596	4.48953e-14	6.3448e-13
gene-DMKN	2331.02	-1.08771	0.144147	-7.54588	4.4925e-14	6.3448e-13
gene-STT3B	23222.7	1.10545	0.146499	7.54574	4.49733e-14	6.34742e-13
gene-REPIN1	5504.69	0.793577	0.105172	7.54552	4.50478e-14	6.35374e-13
gene-KLK8	272.737	3.10202	0.41131	7.54179	4.63554e-14	6.53384e-13
gene-KLC3	265.241	1.58293	0.20999	7.53811	4.76819e-14	6.71638e-13
gene-COPZ2	399.46	4.20436	0.55786	7.53659	4.82427e-14	6.79089e-13
gene-IRAG2	1806.82	2.72325	0.361693	7.52918	5.10614e-14	7.18293e-13
gene-RNF19A	4818.38	-1.05463	0.140111	-7.52709	5.18831e-14	7.29371e-13
gene-TLR1	269.167	-1.76382	0.234389	-7.52519	5.26448e-14	7.39591e-13
gene-ZC3HAV1	4689.8	0.678098	0.0901926	7.51834	5.5478e-14	7.78881e-13
gene-ZNF726	578.235	2.61861	0.348348	7.51722	5.59545e-14	7.85056e-13
gene-SDK2	71.3894	-4.10652	0.54641	-7.51545	5.67141e-14	7.9519e-13
gene-TRIM17	777.927	4.68	0.62273	7.5153	5.67824e-14	7.95625e-13
gene-KIRREL3	305.555	1.79481	0.238826	7.51516	5.68423e-14	7.95941e-13
gene-NOA1	1445.37	-0.970896	0.129248	-7.51188	5.82847e-14	8.15604e-13
gene-C4orf3	6589.76	-1.25488	0.167118	-7.50895	5.96029e-14	8.33503e-13
gene-C11orf80	1084.95	-1.30891	0.174407	-7.50494	6.14547e-14	8.58836e-13
gene-TRIM9	30.6853	-5.39131	0.71844	-7.50419	6.18096e-14	8.63231e-13
gene-ARPC1B	6621.18	0.679187	0.0905409	7.50144	6.31199e-14	8.80954e-13
gene-LOC107984684	29.1859	-8.99748	1.19956	-7.50063	6.35102e-14	8.85822e-13
gene-CLIP1	5811.45	0.912941	0.121722	7.50025	6.36978e-14	8.87858e-13
gene-HCAR3	142.078	-6.68074	0.890769	-7.49997	6.38332e-14	8.89165e-13
gene-LHX6	83.2264	-4.35042	0.580083	-7.49966	6.39852e-14	8.907e-13
gene-DHRS7	998.435	-1.01516	0.135408	-7.49706	6.52629e-14	9.07894e-13
gene-CRELD2	4780.07	2.59446	0.346157	7.49502	6.62859e-14	9.21526e-13
gene-MAGED2	3443.09	-1.51939	0.202848	-7.4903	6.87154e-14	9.54679e-13
gene-LOC107984035	112.544	-2.0732	0.27679	-7.49016	6.87902e-14	9.55097e-13
gene-ISG20	3342.11	1.7565	0.234545	7.48897	6.94143e-14	9.63134e-13
gene-ZNF277	1138.31	-0.973923	0.130084	-7.48688	7.05299e-14	9.77978e-13
gene-ARRB1	1375.82	0.974768	0.130272	7.48258	7.28797e-14	1.0099e-12
gene-RPS5	18040	-1.41614	0.189388	-7.47746	7.57729e-14	1.04931e-12
gene-IKBKB-DT	32.8297	-6.37432	0.852494	-7.47727	7.58841e-14	1.05017e-12
gene-LSG1	3265.87	1.81656	0.243007	7.47531	7.70193e-14	1.06519e-12
gene-INKA1	27.1703	-8.89421	1.19013	-7.4733	7.82067e-14	1.08091e-12
gene-CHN1	131.753	1.82387	0.244091	7.47209	7.89299e-14	1.0902e-12
gene-HLA-C	635.257	1.57116	0.210286	7.47156	7.9252e-14	1.09394e-12
gene-TMEM158	43.2847	-6.29731	0.843067	-7.46953	8.04844e-14	1.11024e-12
gene-DSG3	25.3571	-8.79447	1.1774	-7.46941	8.05551e-14	1.11049e-12
gene-CTTNBP2NL	2201.67	-0.820176	0.109815	-7.46873	8.09738e-14	1.11555e-12
gene-KRT74	26.8038	-8.87461	1.18911	-7.46325	8.44145e-14	1.1622e-12
gene-ZNF483	170.711	1.6454	0.220495	7.46227	8.5047e-14	1.17015e-12
gene-HLA-DPB1-5	258.151	8.44281	1.13152	7.46147	8.55652e-14	1.17652e-12
gene-BRK1	4286.35	-0.823504	0.110375	-7.46095	8.59025e-14	1.1804e-12
gene-PFKFB2	2304.5	1.76501	0.236572	7.46079	8.60075e-14	1.18108e-12
gene-C3orf20	155.975	3.29117	0.441572	7.4533	9.10347e-14	1.24931e-12
gene-CCNL1	7394.02	0.847957	0.113792	7.45181	9.20699e-14	1.26271e-12
gene-HECTD3	2186.85	1.09691	0.14721	7.45134	9.23995e-14	1.26641e-12
gene-SP140	295.926	11.0846	1.48807	7.44896	9.40765e-14	1.28857e-12
gene-LMO4	4416.07	0.675201	0.0907039	7.44401	9.76714e-14	1.33695e-12
gene-KLKB1	159.389	4.54942	0.611364	7.44142	9.96052e-14	1.36255e-12
gene-WNT5B	161.686	-2.29496	0.308493	-7.43926	1.01249e-13	1.38415e-12
gene-EIF3E	10090	-1.25269	0.168391	-7.43917	1.0132e-13	1.38422e-12
gene-TCAIM	1349.29	-0.820776	0.11036	-7.43729	1.02775e-13	1.40321e-12
gene-RORC	954.352	5.00697	0.673437	7.43494	1.04613e-13	1.42739e-12
gene-CLCC1	1775.68	0.839466	0.112951	7.4321	1.06885e-13	1.45746e-12
gene-LOC105372578	1147.1	2.96863	0.399459	7.43163	1.07268e-13	1.46175e-12
gene-DKK3	1207.72	-2.75871	0.371598	-7.4239	1.13725e-13	1.54875e-12
gene-MIEN1	1736.57	0.953454	0.128503	7.41973	1.17363e-13	1.59728e-12
gene-NR1D1	1036.94	-1.20022	0.161874	-7.4145	1.22082e-13	1.66044e-12
gene-SULT1A2	87.9921	3.43364	0.463284	7.41153	1.24854e-13	1.69706e-12
gene-ARFGAP3	8098.55	1.54216	0.208291	7.40386	1.32287e-13	1.79694e-12
gene-LOC105379062	51.6111	-7.32836	0.989818	-7.40374	1.32401e-13	1.79735e-12
gene-CD70	682.123	-1.23776	0.167185	-7.40357	1.32571e-13	1.79852e-12
gene-NQO1	7940.58	4.20645	0.568263	7.40229	1.33856e-13	1.81479e-12
gene-ADCK2	1185.44	-0.821244	0.110947	-7.40214	1.34012e-13	1.81575e-12
gene-ST6GALNAC1	8714.71	2.56206	0.346286	7.39866	1.37566e-13	1.86241e-12
gene-CLCN3	5730.63	0.74667	0.10092	7.3986	1.3763e-13	1.86241e-12
gene-PPIC-AS1	135.158	2.26205	0.305767	7.39795	1.38303e-13	1.87033e-12
gene-SERP2	32.5824	-8.42768	1.13929	-7.39732	1.38957e-13	1.87798e-12
gene-IFI35	5096.61	1.95275	0.264021	7.39619	1.4015e-13	1.89291e-12
gene-H1-2	290.649	1.60746	0.217376	7.39486	1.41555e-13	1.91068e-12
gene-L3MBTL2	660.526	1.10379	0.149279	7.39417	1.42294e-13	1.91944e-12
gene-NAA60	2251.92	0.910332	0.123129	7.39334	1.43181e-13	1.93018e-12
gene-ZNF83	621.352	2.9491	0.398929	7.39253	1.44057e-13	1.94077e-12
gene-LINC01322	221.505	3.26394	0.441529	7.39237	1.44235e-13	1.94194e-12
gene-UQCRB	4035.87	-1.00957	0.136792	-7.3803	1.57927e-13	2.12495e-12
gene-USP2	78.2332	-3.48371	0.472314	-7.37583	1.63321e-13	2.19614e-12
gene-MYBBP1A	3219.08	1.20226	0.163013	7.37525	1.64038e-13	2.20439e-12
gene-GFPT1	24471.9	2.71028	0.367528	7.37433	1.65168e-13	2.21818e-12
gene-PARVA	6127.54	0.770571	0.104561	7.36957	1.71184e-13	2.29752e-12
gene-RFX8	416.799	-1.17545	0.159534	-7.36801	1.732e-13	2.32313e-12
gene-ARHGAP10	119.69	-2.40258	0.326178	-7.36585	1.76026e-13	2.35954e-12
gene-TMEM248	4535.58	0.823757	0.111838	7.36563	1.76313e-13	2.36191e-12
gene-SNN	636.391	-2.57218	0.349288	-7.36407	1.78387e-13	2.3882e-12
gene-B3GALT5	44.1852	-3.88678	0.527964	-7.36184	1.81393e-13	2.42691e-12
gene-MANCR	24.0629	-8.71888	1.18454	-7.36059	1.83099e-13	2.4482e-12
gene-TOM1L1	3746.32	1.02873	0.139771	7.36015	1.83699e-13	2.45469e-12
gene-ANKRD40	3342.67	1.26726	0.172316	7.35432	1.919e-13	2.56267e-12
gene-PTGES	956.014	-2.31469	0.314824	-7.35234	1.94764e-13	2.59889e-12
gene-SLC35F1	460.767	-1.49601	0.203476	-7.35228	1.94856e-13	2.59889e-12
gene-WDR47	3415.92	-1.23806	0.168403	-7.35178	1.95578e-13	2.6069e-12
gene-ITGA7	103.582	3.36056	0.457192	7.35045	1.97543e-13	2.63144e-12
gene-ZZEF1	3272.47	1.10951	0.150998	7.34784	2.01441e-13	2.68169e-12
gene-HCAR1	455.671	-5.94736	0.809526	-7.34672	2.03132e-13	2.70251e-12
gene-DPH2	1190.72	1.5638	0.212921	7.34453	2.06481e-13	2.74536e-12
gene-HLA-B	3730.83	1.81874	0.24791	7.3363	2.19585e-13	2.91777e-12
gene-CHPT1	2255.39	1.06804	0.145603	7.33525	2.213e-13	2.93873e-12
gene-COL14A1	3129.3	-4.35378	0.593783	-7.33227	2.26283e-13	3.00303e-12
gene-SCMH1	1743.85	1.02866	0.140312	7.33126	2.28e-13	3.02394e-12
gene-NCR3LG1	421.403	1.69086	0.230732	7.32824	2.33196e-13	3.09094e-12
gene-TPM2	1799.54	1.67183	0.228191	7.32647	2.36301e-13	3.13015e-12
gene-SLC8B1	2036.93	1.10375	0.150684	7.32495	2.38994e-13	3.16385e-12
gene-NPR2	580.742	1.51362	0.206653	7.32444	2.39897e-13	3.17383e-12
gene-CAPG	889.904	-1.73888	0.237586	-7.31896	2.49896e-13	3.30408e-12
gene-STEAP2	6098.91	1.47288	0.201261	7.31822	2.51285e-13	3.32039e-12
gene-SLC44A4-6	121.941	4.75329	0.649639	7.31681	2.53928e-13	3.35323e-12
gene-AGO3	1944.5	0.750671	0.102602	7.31635	2.54807e-13	3.36276e-12
gene-TNNI1	155.472	-1.92964	0.263806	-7.31463	2.58092e-13	3.404e-12
gene-DAP	7188.2	1.20517	0.16479	7.31341	2.60445e-13	3.43292e-12
gene-PABPC1	89106.4	-0.66585	0.0911351	-7.30619	2.74825e-13	3.62022e-12
gene-RALB	2219.52	-0.92586	0.126741	-7.30511	2.77039e-13	3.64714e-12
gene-UBE2Q2	1600.76	-0.86185	0.117991	-7.30438	2.7855e-13	3.66477e-12
gene-SPTBN5	582.543	2.13606	0.292459	7.30377	2.79815e-13	3.67914e-12
gene-MED31	784.424	-0.956351	0.130965	-7.30234	2.82799e-13	3.71609e-12
gene-AMH	395.335	1.64366	0.225153	7.3002	2.8735e-13	3.77356e-12
gene-SHISA3	34.6585	-8.51781	1.16781	-7.29381	3.01315e-13	3.95453e-12
gene-ANAPC5	6770.64	0.954339	0.130952	7.28768	3.1533e-13	4.13592e-12
gene-FAM200B	1052.87	-0.876894	0.120355	-7.28587	3.19598e-13	4.18932e-12
gene-VCAN	708.899	-6.97018	0.956994	-7.2834	3.25499e-13	4.26406e-12
gene-LIMS3-LOC440895	131.937	5.87712	0.806954	7.28309	3.26263e-13	4.27144e-12
gene-TOX3	1982.47	0.939722	0.129156	7.27587	3.44191e-13	4.50339e-12
gene-DNAH2	267.266	-2.71949	0.373873	-7.27382	3.49472e-13	4.56968e-12
gene-CPAMD8	1348.12	-3.43167	0.471809	-7.27343	3.5046e-13	4.57981e-12
gene-C2CD4B	368.299	4.76205	0.655037	7.2699	3.59743e-13	4.69823e-12
gene-EXOC8	931.695	1.25831	0.173143	7.26744	3.66369e-13	4.78184e-12
gene-ITIH4	135.219	2.93001	0.403325	7.26464	3.7404e-13	4.87898e-12
gene-JDP2	1917.52	0.811507	0.111805	7.25825	3.92141e-13	5.11196e-12
gene-LRATD1	2426.54	2.40524	0.331507	7.25548	4.00253e-13	5.21453e-12
gene-LOC107986991	246.425	-1.46112	0.201396	-7.25497	4.01738e-13	5.23068e-12
gene-CASTOR2	266.801	2.52518	0.348071	7.25477	4.02354e-13	5.23551e-12
gene-LOC101927179	462.199	1.51002	0.208209	7.25242	4.09386e-13	5.32376e-12
gene-FRMD4A	1405.31	-1.91711	0.264348	-7.25221	4.10025e-13	5.32833e-12
gene-MAP1LC3B	3360.51	0.880812	0.121455	7.25214	4.10236e-13	5.32833e-12
gene-LOC102724220	71.9821	4.99191	0.688482	7.25061	4.1489e-13	5.38549e-12
gene-LOC101929128	84.1962	4.63423	0.639256	7.24941	4.18591e-13	5.43023e-12
gene-MROH1	2341.82	0.942918	0.130141	7.24537	4.31259e-13	5.59118e-12
gene-MT1E	232.246	10.7361	1.48277	7.24057	4.46814e-13	5.78932e-12
gene-LOC107987228	70.3084	2.9524	0.408007	7.23614	4.61651e-13	5.97794e-12
gene-TMEM181	3844.94	1.05664	0.146029	7.23579	4.62811e-13	5.98932e-12
gene-AVIL	370.111	2.78607	0.385074	7.23516	4.64984e-13	6.01379e-12
gene-SEPHS2	4687.33	1.34964	0.18672	7.22816	4.89569e-13	6.32792e-12
gene-RAB30	269.554	-2.41947	0.334767	-7.22731	4.92637e-13	6.36372e-12
gene-LOC107986828	274.818	2.22993	0.308598	7.226	4.97429e-13	6.42175e-12
gene-ZNF493	502.664	1.68252	0.232882	7.22479	5.0189e-13	6.47541e-12
gene-ZNF665	87.7576	4.69341	0.64979	7.22296	5.08679e-13	6.55904e-12
gene-LOC105378153	140.708	3.76219	0.521097	7.21975	5.20842e-13	6.71182e-12
gene-RMND1	896.766	-1.00601	0.139358	-7.21888	5.24169e-13	6.75061e-12
gene-HNRNPA1L2	792.024	-0.886432	0.122827	-7.21692	5.31767e-13	6.84433e-12
gene-FAR1	14501.3	0.815967	0.113078	7.21598	5.35451e-13	6.8876e-12
gene-SCAP	3211.78	0.753831	0.104488	7.2145	5.4134e-13	6.95916e-12
gene-LOC105375752	114.431	-3.61489	0.50113	-7.21347	5.45424e-13	7.00743e-12
gene-LOC648987	859.652	1.18824	0.164794	7.21043	5.57769e-13	7.16173e-12
gene-SNHG26	77.8555	-3.24705	0.450695	-7.20452	5.8247e-13	7.47439e-12
gene-NCKAP1	11650.6	-0.61982	0.0860353	-7.20426	5.83595e-13	7.48432e-12
gene-CHI3L2	39.1135	-6.60022	0.917211	-7.19598	6.20158e-13	7.94845e-12
gene-MYOC	41.8553	-8.06113	1.12026	-7.19578	6.21056e-13	7.95461e-12
gene-JADE1	1410.23	0.834005	0.115903	7.19571	6.21384e-13	7.95461e-12
gene-RPS16	19259.1	-1.33052	0.184925	-7.19492	6.24957e-13	7.99555e-12
gene-LOC105376737	25.6698	-8.8123	1.22484	-7.19465	6.26213e-13	8.00682e-12
gene-VSIG1	95.4896	-4.1486	0.576786	-7.19261	6.35665e-13	8.12281e-12
gene-HOPX	41.8043	-2.60582	0.362556	-7.18736	6.60572e-13	8.43604e-12
gene-QRICH2	235.259	1.70611	0.237415	7.18619	6.66222e-13	8.50309e-12
gene-PDE4C	33.2968	-4.00803	0.557869	-7.18453	6.74389e-13	8.60218e-12
gene-SLC2A1	25824	-3.8532	0.536469	-7.18251	6.84433e-13	8.72508e-12
gene-PIK3CD	315.052	-1.71319	0.238802	-7.17412	7.27737e-13	9.27159e-12
gene-HECTD4	4906.9	1.00645	0.140321	7.17249	7.36479e-13	9.37737e-12
gene-PLA1A	464.696	6.58609	0.919051	7.16619	7.71125e-13	9.81265e-12
gene-DHX34	1224.9	0.896247	0.12508	7.16536	7.75804e-13	9.86631e-12
gene-CYTH3	1795.93	0.843229	0.117683	7.16526	7.76405e-13	9.86806e-12
gene-LINC01833	515.097	10.4414	1.45756	7.1636	7.85848e-13	9.98214e-12
gene-WDFY2	1261.46	-1.01319	0.141466	-7.16206	7.94744e-13	1.00891e-11
gene-SPEG	222.052	-2.67531	0.373569	-7.16148	7.98099e-13	1.01257e-11
gene-LINC01535	146.854	3.57108	0.498663	7.16131	7.99104e-13	1.01324e-11
gene-NCBP2	4852.83	1.00975	0.141018	7.16044	8.042e-13	1.0191e-11
gene-TPPP3	594.679	5.01782	0.700779	7.16034	8.04759e-13	1.0192e-11
gene-DRICH1	206.086	2.9842	0.416792	7.15992	8.07264e-13	1.02177e-11
gene-DNAJC6	148.126	3.62696	0.507211	7.15078	8.62842e-13	1.09147e-11
gene-PAIP1	4039.97	-0.853162	0.119334	-7.14935	8.71871e-13	1.10223e-11
gene-GBA2	2727.22	1.02984	0.144069	7.14828	8.78701e-13	1.11021e-11
gene-OSBPL7	553.344	1.63285	0.228601	7.14277	9.14659e-13	1.15496e-11
gene-ADAMTSL3	25.5497	-5.99927	0.840009	-7.14192	9.20369e-13	1.16148e-11
gene-SMAD7	25.3117	-4.02714	0.564006	-7.14024	9.31674e-13	1.17505e-11
gene-PER3	1239.07	-1.6289	0.228165	-7.13914	9.39166e-13	1.1838e-11
gene-ZFP3	232.36	10.7356	1.50415	7.13737	9.51327e-13	1.19842e-11
gene-PLAT	32761.2	-5.73143	0.803576	-7.13241	9.86296e-13	1.24174e-11
gene-MPPED2	33.4043	-8.46315	1.18666	-7.13194	9.89647e-13	1.24523e-11
gene-VSIG10	1672.44	1.80343	0.252872	7.13177	9.90845e-13	1.246e-11
gene-GSDMB	4356.17	3.38812	0.475294	7.12847	1.0149e-12	1.2755e-11
gene-STX5	2909.88	1.49724	0.210049	7.12806	1.01792e-12	1.27854e-11
gene-HLA-DQA1-5	924.853	5.48913	0.770457	7.1245	1.04457e-12	1.31124e-11
gene-TNS3	6700.78	1.41603	0.198826	7.12197	1.06396e-12	1.3348e-11
gene-ABHD10	3072.18	0.997675	0.140113	7.1205	1.0754e-12	1.34835e-11
gene-COL4A1	4406.48	-7.21078	1.01313	-7.11731	1.10056e-12	1.37909e-11
gene-SUPT6H	10371.1	1.31862	0.185326	7.11514	1.11802e-12	1.40015e-11
gene-CSTA	926.114	-5.67553	0.797865	-7.1134	1.13218e-12	1.41706e-11
gene-BDKRB2	534.32	-3.03305	0.426442	-7.11247	1.13987e-12	1.42584e-11
gene-SLC16A10	145.405	-1.88396	0.264965	-7.1102	1.15878e-12	1.44865e-11
gene-CCDC152	132.48	3.84331	0.5407	7.10803	1.17713e-12	1.47072e-11
gene-RNF152	450.441	-2.4558	0.345507	-7.10781	1.17901e-12	1.47221e-11
gene-TLR6	191.599	-2.16508	0.304794	-7.1034	1.21727e-12	1.51909e-11
gene-SLC7A6	558.795	1.13889	0.160336	7.10313	1.21964e-12	1.52117e-11
gene-RRAGA	2772.38	-0.749269	0.105587	-7.09624	1.28196e-12	1.59795e-11
gene-CHDH	1488.13	0.999064	0.140867	7.09226	1.31939e-12	1.64366e-11
gene-TRIB2	4379.38	-1.16093	0.163699	-7.09186	1.32322e-12	1.64746e-11
gene-IRAK3	6255.23	1.82674	0.257588	7.09173	1.32443e-12	1.64801e-11
gene-COPZ1	12189.1	0.752109	0.106069	7.09076	1.33374e-12	1.65862e-11
gene-TBK1	2710.51	0.898612	0.126732	7.09064	1.33494e-12	1.65914e-11
gene-PCSK7	1535.33	0.770805	0.108721	7.08978	1.34322e-12	1.66847e-11
gene-FOXC1	1466.07	-0.961652	0.135656	-7.08893	1.35157e-12	1.67786e-11
gene-RPL31	18335.8	-1.44931	0.204507	-7.08686	1.37191e-12	1.70213e-11
gene-GSE1	2613.57	-0.990335	0.139764	-7.08575	1.38289e-12	1.71475e-11
gene-MSX2	152.5	3.18583	0.449676	7.08472	1.39325e-12	1.72659e-11
gene-MAGT1	8482.36	1.03469	0.146049	7.08456	1.39489e-12	1.72763e-11
gene-STK17A	838.793	-2.58563	0.365191	-7.08021	1.43932e-12	1.78162e-11
gene-NANS	1726.86	0.940787	0.132936	7.07701	1.47301e-12	1.82227e-11
gene-TNFSF14	43.4031	-3.83659	0.542182	-7.07621	1.48155e-12	1.83176e-11
gene-SLC35A2	2320.35	1.41812	0.200413	7.07597	1.48408e-12	1.83383e-11
gene-GJB1	190.429	7.41522	1.04823	7.07406	1.50461e-12	1.85812e-11
gene-ATXN7L3	4749.09	0.822721	0.116334	7.07206	1.52653e-12	1.8841e-11
gene-ZBTB39	698.337	1.03847	0.146867	7.07081	1.54033e-12	1.90004e-11
gene-BICC1	1978.57	1.30959	0.185213	7.07069	1.54161e-12	1.90052e-11
gene-RABAC1	2242.09	1.22345	0.173054	7.06973	1.55234e-12	1.91264e-11
gene-AKR1C2	2533.64	2.67922	0.379196	7.06551	1.60025e-12	1.97054e-11
gene-MUC20-4	163.841	3.25909	0.461317	7.06476	1.60899e-12	1.98015e-11
gene-LINC01843	78.2714	3.49376	0.494604	7.06375	1.62073e-12	1.99345e-11
gene-DENND1C	2016.13	0.820201	0.116131	7.06273	1.63257e-12	2.00686e-11
gene-PPIL3	1452.99	-0.725433	0.102741	-7.06081	1.65537e-12	2.03277e-11
gene-SYT11	766.133	5.74932	0.81426	7.06079	1.65555e-12	2.03277e-11
gene-CCDC68	828.259	0.952236	0.134875	7.06012	1.66356e-12	2.04143e-11
gene-DMD	792.145	1.667	0.236244	7.05627	1.71031e-12	2.09759e-11
gene-ALDH3A2	5102.7	0.644807	0.0913989	7.05487	1.72765e-12	2.11763e-11
gene-SPAG1	1106.51	0.84582	0.119897	7.05457	1.73141e-12	2.12103e-11
gene-KIAA1549L	230.108	4.49374	0.637052	7.05397	1.73888e-12	2.12804e-11
gene-CCNO	1377.18	3.79384	0.537833	7.05395	1.73913e-12	2.12804e-11
gene-CYP2S1	290.152	-1.5696	0.222568	-7.05223	1.76077e-12	2.15328e-11
gene-CLNS1A	3417.37	-0.879945	0.124777	-7.05213	1.76199e-12	2.15344e-11
gene-CLU	3763.09	1.10205	0.156274	7.05206	1.76292e-12	2.15344e-11
gene-RPL41	32075.6	-0.932471	0.132268	-7.04986	1.79101e-12	2.18651e-11
gene-NUMBL	366.335	1.04952	0.148879	7.04951	1.7955e-12	2.19073e-11
gene-SMG8	1140.12	0.859195	0.121927	7.04682	1.83053e-12	2.2322e-11
gene-ESPN	1119.42	-2.55049	0.362127	-7.04307	1.88044e-12	2.29176e-11
gene-SLC25A51	1270.1	1.17584	0.166955	7.04288	1.88308e-12	2.29366e-11
gene-MFSD5	1014.15	1.08825	0.154524	7.04259	1.88696e-12	2.29707e-11
gene-MINAR1	244.282	1.84577	0.262179	7.04012	1.92071e-12	2.33683e-11
gene-SLAMF9	321.947	1.69781	0.241194	7.03916	1.93409e-12	2.35176e-11
gene-PAPLN	108.262	-1.67875	0.238506	-7.0386	1.94185e-12	2.35985e-11
gene-NECTIN1-DT	55.435	-2.41276	0.34282	-7.03796	1.95081e-12	2.36939e-11
gene-ACY3	209.926	2.58544	0.367563	7.034	2.00692e-12	2.43616e-11
gene-LOC102723968	67.2586	3.64308	0.518003	7.03294	2.0223e-12	2.45343e-11
gene-PBLD	324.23	1.25774	0.178859	7.03201	2.03572e-12	2.46831e-11
gene-C8orf34-AS1	66.9128	-2.47396	0.352045	-7.02741	2.10405e-12	2.54971e-11
gene-ATP6V0A1	1765	1.14053	0.162356	7.02487	2.14273e-12	2.59511e-11
gene-ID1	515.543	-3.87519	0.551648	-7.02476	2.14437e-12	2.59563e-11
gene-NPM3	593.775	-1.11886	0.159301	-7.02359	2.16237e-12	2.61593e-11
gene-OTOP3	26.4802	-4.87068	0.693794	-7.02036	2.21299e-12	2.67565e-11
gene-BID	2234.8	-1.34451	0.191531	-7.01984	2.22123e-12	2.68409e-11
gene-RPLP0	59908.6	-0.987598	0.140726	-7.01789	2.25242e-12	2.72025e-11
gene-NWD1	329.665	-1.38132	0.196879	-7.01606	2.28217e-12	2.75461e-11
gene-BICD1	1287.06	-1.33909	0.190939	-7.01321	2.32915e-12	2.80973e-11
gene-KIAA0040	1185.42	-1.03568	0.147692	-7.01242	2.34227e-12	2.82395e-11
gene-ABCF3	2723.33	1.02476	0.146143	7.01205	2.34843e-12	2.82979e-11
gene-MIR3681HG	346.125	2.4086	0.343508	7.01178	2.3531e-12	2.83382e-11
gene-DNAH1	747.677	1.23549	0.176233	7.01059	2.37314e-12	2.85634e-11
gene-UBA52	9872.68	-1.23304	0.175907	-7.00962	2.38974e-12	2.87338e-11
gene-LOC105378842	147.157	1.50651	0.214921	7.0096	2.38999e-12	2.87338e-11
gene-RPL13	28863.8	-1.43885	0.205389	-7.00553	2.46061e-12	2.95661e-11
gene-REL	1743.58	-0.934339	0.133426	-7.00267	2.51138e-12	3.01592e-11
gene-B3GNT6	64.0324	-5.90745	0.84365	-7.00225	2.51882e-12	3.02164e-11
gene-RPS18-4	255.135	-1.63467	0.233449	-7.00224	2.51898e-12	3.02164e-11
gene-CCDC190	34.0908	-7.16589	1.02378	-6.99946	2.5695e-12	3.08051e-11
gene-COASY	6164.88	1.20825	0.172792	6.99251	2.70013e-12	3.23531e-11
gene-ND1	101291	0.838918	0.119979	6.9922	2.70617e-12	3.24073e-11
gene-PITHD1	2259.06	0.814732	0.11657	6.98919	2.76469e-12	3.30895e-11
gene-TBX6	162.624	-1.74864	0.250275	-6.98686	2.81105e-12	3.36254e-11
gene-CYYR1	22.8263	-8.64257	1.23711	-6.9861	2.82629e-12	3.37888e-11
gene-PCGF5	3555.05	0.781226	0.112001	6.97517	3.05508e-12	3.65035e-11
gene-CNTNAP1	254.853	-1.60926	0.230798	-6.97259	3.11166e-12	3.71588e-11
gene-LOC100506990-2	98.2544	-1.91489	0.27464	-6.97235	3.11697e-12	3.72015e-11
gene-PCGF3	1428.02	-1.00174	0.143694	-6.97135	3.13908e-12	3.74444e-11
gene-LOC105376942	161.27	10.209	1.46486	6.96923	3.18683e-12	3.79927e-11
gene-PLCD3	1018.01	-2.94253	0.422228	-6.96906	3.19074e-12	3.8018e-11
gene-P2RY6	119.991	-2.50018	0.358805	-6.96808	3.21299e-12	3.82619e-11
gene-CNPY3-GNMT	1822.85	-0.988691	0.141923	-6.9664	3.25165e-12	3.87006e-11
gene-NIPAL4	19.9971	-8.45183	1.21396	-6.96222	3.34958e-12	3.9844e-11
gene-SALL1	375.324	-2.18476	0.313882	-6.96044	3.39208e-12	4.0327e-11
gene-LINC02613	3482.83	-1.07076	0.15386	-6.95929	3.41983e-12	4.06343e-11
gene-PINK1	788.056	1.02985	0.147986	6.95911	3.42425e-12	4.06642e-11
gene-UCN2	25.4956	-8.07292	1.16007	-6.95897	3.42761e-12	4.06814e-11
gene-RBBP4	9559.98	0.945117	0.135818	6.95871	3.43394e-12	4.07339e-11
gene-SAR1A	4941.58	0.666378	0.0958189	6.95456	3.53676e-12	4.19302e-11
gene-HINT1	6335.69	-0.976828	0.140483	-6.95338	3.5664e-12	4.22582e-11
gene-MTERF1	600.37	-1.12616	0.161991	-6.95198	3.6019e-12	4.26551e-11
gene-OBSCN-AS1	49.9702	-2.60885	0.37548	-6.94805	3.70378e-12	4.38373e-11
gene-TGFA	2751.67	-0.748328	0.10771	-6.94764	3.7146e-12	4.39409e-11
gene-HLA-B-4	5588.73	1.62076	0.233333	6.94612	3.7547e-12	4.43907e-11
gene-NUP62CL	431.476	-0.977697	0.140786	-6.94457	3.7962e-12	4.48565e-11
gene-IGFBP7-AS1	37.4416	-7.89884	1.13743	-6.94445	3.79926e-12	4.48678e-11
gene-METTL15	1280.78	-1.31981	0.190073	-6.94369	3.81983e-12	4.50858e-11
gene-CR1	165.868	10.2508	1.47666	6.94187	3.8695e-12	4.56468e-11
gene-TNNT3	20.0086	-8.45261	1.2177	-6.94144	3.88111e-12	4.57585e-11
gene-LOC105373975	84.7871	-2.58122	0.371913	-6.94039	3.91027e-12	4.60768e-11
gene-CYP2C19	182.049	7.93786	1.14394	6.93908	3.94666e-12	4.648e-11
gene-FUT4	548.777	2.53567	0.365458	6.93834	3.96739e-12	4.66983e-11
gene-ATR	4421.82	1.37184	0.197932	6.93088	4.18217e-12	4.91993e-11
gene-SNX3	5744.78	-0.69568	0.100402	-6.92893	4.24046e-12	4.98576e-11
gene-PLA2G15	791.936	1.5381	0.222126	6.92443	4.37741e-12	5.14394e-11
gene-LOC105377067	113.657	2.15447	0.311389	6.91891	4.55122e-12	5.34524e-11
gene-RTP4	1715.95	2.11273	0.305406	6.91779	4.58751e-12	5.3849e-11
gene-LTBP2	1029.2	-4.56701	0.660247	-6.91711	4.60935e-12	5.40756e-11
gene-GOLGA2	6111.17	1.19337	0.172548	6.91615	4.64071e-12	5.44136e-11
gene-FMN1	549.114	1.32011	0.190883	6.91579	4.65261e-12	5.45232e-11
gene-OSBP	7182.06	1.23039	0.177919	6.91548	4.66289e-12	5.46137e-11
gene-EXOSC7	1122.74	-0.763837	0.110506	-6.91219	4.77217e-12	5.58629e-11
gene-NDST1	2951.34	-0.736691	0.106657	-6.9071	4.94649e-12	5.78718e-11
gene-SEMA4B	12071.1	-1.71448	0.248289	-6.90517	5.01428e-12	5.86132e-11
gene-TCN1	1822.87	-2.47397	0.358279	-6.90514	5.01536e-12	5.86132e-11
gene-CTNNA2	673.182	7.1198	1.03114	6.90476	5.02871e-12	5.87371e-11
gene-GGT5	24.9851	-8.04251	1.16486	-6.90428	5.04587e-12	5.89053e-11
gene-SNX8	1252.89	-1.11441	0.161498	-6.90048	5.18288e-12	6.04717e-11
gene-RPS11	28683.3	-1.12335	0.162797	-6.9003	5.18927e-12	6.05132e-11
gene-ABRAXAS1	383.421	-1.2837	0.186157	-6.89581	5.356e-12	6.24233e-11
gene-GPN2	2451.09	1.12951	0.163875	6.8925	5.48186e-12	6.38553e-11
gene-PELI2	680.733	1.99722	0.290061	6.8855	5.75834e-12	6.70392e-11
gene-ZDHHC23	1029.02	2.25272	0.327192	6.88502	5.77781e-12	6.72292e-11
gene-TENM4	258.756	-4.65385	0.676022	-6.88417	5.81259e-12	6.75971e-11
gene-ZNF257	187.045	10.4237	1.51501	6.88029	5.97293e-12	6.9424e-11
gene-RALGPS1	1292.07	1.33429	0.193948	6.87963	6.00085e-12	6.97105e-11
gene-IQSEC1	204.147	-1.4577	0.211906	-6.87899	6.02799e-12	6.99877e-11
gene-C4BPA	2131.78	6.02048	0.875486	6.87672	6.12458e-12	7.10704e-11
gene-SIX3	144.648	10.0519	1.46258	6.8727	6.29986e-12	7.30647e-11
gene-BRWD3	2295.81	-0.825974	0.120214	-6.87084	6.38242e-12	7.3982e-11
gene-POP5	905.481	0.966341	0.140702	6.868	6.5106e-12	7.54268e-11
gene-CYP1A2	24.2215	-7.99754	1.16477	-6.8662	6.59326e-12	7.6343e-11
gene-C16orf87	393.335	-1.39551	0.203247	-6.8661	6.59824e-12	7.63592e-11
gene-LOC107984390	90.0011	2.87852	0.419304	6.86499	6.64945e-12	7.69102e-11
gene-IPO13	1207.84	1.12143	0.163463	6.86047	6.86346e-12	7.93425e-11
gene-CYFIP1-2	367.077	-3.52076	0.513522	-6.8561	7.07657e-12	8.17617e-11
gene-TMEM38B	459.71	1.21029	0.176583	6.85392	7.18528e-12	8.29728e-11
gene-PPM1J	107.709	-1.81516	0.264973	-6.85037	7.36569e-12	8.50102e-11
gene-TSLP	25.5777	-8.07577	1.17897	-6.84985	7.3926e-12	8.52746e-11
gene-LNX2	1879.21	-0.839921	0.122648	-6.84825	7.47592e-12	8.61892e-11
gene-MTF1	1487.5	1.32912	0.194224	6.84324	7.74208e-12	8.92096e-11
gene-FBXW7	1714.98	-0.98548	0.144011	-6.84311	7.749e-12	8.92411e-11
gene-IQCB1	3530.03	0.992718	0.145124	6.84049	7.89251e-12	9.08448e-11
gene-LINC02616	150.705	10.1104	1.47815	6.83993	7.92304e-12	9.1147e-11
gene-PRTG	412.694	11.5647	1.69079	6.83978	7.93175e-12	9.1198e-11
gene-ADSS1	149.349	-2.41142	0.352682	-6.8374	8.06446e-12	9.2674e-11
gene-DMBT1	6777.73	3.5786	0.523527	6.83556	8.16881e-12	9.38226e-11
gene-UBE2E1	3093.04	-0.652158	0.095424	-6.83432	8.23945e-12	9.4583e-11
gene-DNAJC7	3795.68	0.702073	0.102792	6.83003	8.4894e-12	9.73999e-11
gene-SEMA5A	703.603	-1.85509	0.271633	-6.82941	8.52652e-12	9.77732e-11
gene-ZDHHC3	1923.74	-0.72136	0.105639	-6.82854	8.57846e-12	9.83159e-11
gene-NOX4	20.4058	-8.48087	1.24224	-6.82707	8.66681e-12	9.92753e-11
gene-RPL6	25232.9	-0.895157	0.131122	-6.8269	8.67695e-12	9.9338e-11
gene-TRIM47	1063.35	-1.09839	0.161008	-6.82199	8.97851e-12	1.02735e-10
gene-CETN3	969.752	-1.34801	0.197617	-6.82134	9.01979e-12	1.03152e-10
gene-MYO18A	9150.76	1.5357	0.225145	6.82093	9.04514e-12	1.03387e-10
gene-LOC107986475	105.88	6.15267	0.902073	6.82059	9.06705e-12	1.03582e-10
gene-DYRK2	3326.66	1.19512	0.175286	6.81813	9.22338e-12	1.05311e-10
gene-LINC00842	30.487	-5.0456	0.74008	-6.81764	9.25455e-12	1.05611e-10
gene-ELOVL5	4558.85	-1.30623	0.191749	-6.81218	9.61311e-12	1.09644e-10
gene-LINC01811	44.9602	-3.28504	0.482476	-6.80871	9.84751e-12	1.12257e-10
gene-CST1	19.9587	-8.44922	1.24099	-6.80842	9.86741e-12	1.12424e-10
gene-GADD45B	722.624	1.0344	0.151956	6.80723	9.94978e-12	1.13302e-10
gene-PRDM6	55.7367	4.62366	0.67935	6.80601	1.00344e-11	1.14204e-10
gene-SH3YL1	3654.08	-0.785882	0.115489	-6.8048	1.01188e-11	1.15104e-10
gene-LOC105377382	66.2902	2.86357	0.421118	6.79991	1.04682e-11	1.19015e-10
gene-C5orf22	1700.28	0.781716	0.114965	6.79959	1.04914e-11	1.19215e-10
gene-C1orf122	1962.5	1.80688	0.265738	6.79947	1.05003e-11	1.19253e-10
gene-MATN2	401.534	-2.69363	0.396173	-6.79913	1.05251e-11	1.19471e-10
gene-LINC01891	18.6876	-8.35418	1.22948	-6.79487	1.08411e-11	1.22992e-10
gene-AGO4	2103.46	0.674849	0.0993235	6.79446	1.0872e-11	1.23277e-10
gene-SMC6	2021.65	-1.51617	0.223163	-6.794	1.09063e-11	1.23601e-10
gene-ZNF658	186.46	-1.60363	0.236072	-6.79299	1.09831e-11	1.24399e-10
gene-SH3GL3	36.6691	-7.87307	1.15901	-6.79292	1.09884e-11	1.24399e-10
gene-LOC105379252	23.6275	-4.30757	0.634176	-6.79239	1.10288e-11	1.2479e-10
gene-PRRC1	5244.63	0.682448	0.100488	6.79132	1.11114e-11	1.25658e-10
gene-BEX5	184.828	10.4053	1.53262	6.78922	1.12744e-11	1.27434e-10
gene-PLEKHD1	224.016	3.13826	0.462417	6.78666	1.1476e-11	1.29644e-10
gene-HYOU1	2645.56	3.12116	0.46008	6.78395	1.1693e-11	1.32026e-10
gene-INAFM2	542.403	-1.16468	0.171771	-6.78043	1.19817e-11	1.35214e-10
gene-ODAM	140.842	10.0142	1.4772	6.77919	1.20851e-11	1.36309e-10
gene-KLHL11	585.57	1.16238	0.171561	6.77531	1.24139e-11	1.39943e-10
gene-CCDC59	1719.98	0.772648	0.114049	6.77473	1.24638e-11	1.40432e-10
gene-KCNK3	20.9747	-8.52051	1.25829	-6.77153	1.27431e-11	1.43503e-10
gene-TMEM40	451.531	-6.44554	0.952094	-6.76986	1.28909e-11	1.4509e-10
gene-ESYT2	8427.78	-0.622125	0.0919037	-6.76931	1.29401e-11	1.45567e-10
gene-MOGAT2	170.674	-2.10317	0.310882	-6.76518	1.33146e-11	1.49639e-10
gene-HSPBAP1	570.933	1.79155	0.264819	6.76516	1.3316e-11	1.49639e-10
gene-SCAMP2	4763.44	1.06871	0.158084	6.76042	1.37592e-11	1.54537e-10
gene-LOC105375586	63.7871	5.41081	0.800641	6.7581	1.39813e-11	1.5695e-10
gene-ATP6V1B2	3660.75	-0.95189	0.140854	-6.75798	1.39931e-11	1.57e-10
gene-HDAC6	2018.92	-0.994958	0.147244	-6.7572	1.40689e-11	1.57767e-10
gene-TMEM199	1167.29	1.58875	0.235205	6.75477	1.43061e-11	1.60343e-10
gene-LOC107985203	358.488	-1.28366	0.190043	-6.75458	1.4325e-11	1.6047e-10
gene-LOC105377815	147.212	2.35385	0.348513	6.75398	1.43844e-11	1.61051e-10
gene-ZXDC	5111.34	0.925572	0.137076	6.75226	1.4556e-11	1.62887e-10
gene-PGM3	3937.69	1.9823	0.293617	6.75133	1.46491e-11	1.63843e-10
gene-KRT16	32.1279	-6.36913	0.943517	-6.75041	1.47425e-11	1.64801e-10
gene-SPOCK2	6075.95	4.74565	0.703082	6.74979	1.48061e-11	1.65426e-10
gene-MRPS31	1062.58	-0.850333	0.126016	-6.7478	1.50107e-11	1.67624e-10
gene-PDGFC	2238.36	0.81401	0.120672	6.74563	1.5237e-11	1.70061e-10
gene-MAGEF1	3725.31	1.08039	0.160168	6.74536	1.52647e-11	1.70282e-10
gene-IL4I1	2248.44	-0.941684	0.13962	-6.74463	1.53422e-11	1.71057e-10
gene-ABO	144.612	2.31896	0.34387	6.74372	1.54386e-11	1.72042e-10
gene-IL36A	70.6392	-6.64533	0.985594	-6.74246	1.55728e-11	1.73447e-10
gene-ZNF253	360.349	1.99686	0.296175	6.74218	1.56031e-11	1.73693e-10
gene-LINC02940	50.4004	-2.33906	0.347055	-6.73975	1.58662e-11	1.7653e-10
gene-GNE	14563.3	1.24326	0.184489	6.73893	1.59559e-11	1.77435e-10
gene-MIR570HG-8	61.823	3.41258	0.50641	6.73878	1.59721e-11	1.77523e-10
gene-RADX	54.8875	4.60016	0.68265	6.73868	1.59833e-11	1.77555e-10
gene-RIN1	383.789	-1.40199	0.208085	-6.73755	1.6108e-11	1.78847e-10
gene-PGAP3	1143.75	1.11297	0.165275	6.73408	1.64971e-11	1.83073e-10
gene-EIF3H	6178.46	-1.01399	0.150579	-6.73392	1.65152e-11	1.83178e-10
gene-FLNA	48465.3	-2.26801	0.336959	-6.73082	1.68704e-11	1.87021e-10
gene-COA8	1006.19	-0.835929	0.124196	-6.73072	1.6882e-11	1.87052e-10
gene-UBE2G2	3940	0.945705	0.140513	6.73038	1.69217e-11	1.87394e-10
gene-NT5DC1	2070.46	-0.709171	0.105405	-6.72808	1.71917e-11	1.90286e-10
gene-CAPN5	3469.17	2.46324	0.366256	6.72547	1.75026e-11	1.93626e-10
gene-PHACTR1	149.664	4.62429	0.687609	6.72517	1.75385e-11	1.93923e-10
gene-SFTA2-3	558.306	1.98152	0.294715	6.72352	1.77392e-11	1.96041e-10
gene-CXCL3	1848.28	0.817946	0.121679	6.72214	1.79076e-11	1.97799e-10
gene-C4orf19	2191.15	2.23378	0.332386	6.72044	1.81171e-11	2.00009e-10
gene-PALM3-2	49.6173	4.45013	0.662222	6.72	1.81723e-11	2.00515e-10
gene-ANKFN1	250.026	5.57637	0.829851	6.71973	1.82064e-11	2.00788e-10
gene-CHST9	446.342	-2.18342	0.325043	-6.71734	1.85076e-11	2.04004e-10
gene-SLC37A1	8369.89	0.901997	0.134354	6.7136	1.8988e-11	2.09191e-10
gene-RTL8A	1248.06	-0.806427	0.120121	-6.71344	1.9009e-11	2.09281e-10
gene-TTTY14	1379.59	1.10742	0.164959	6.71335	1.90203e-11	2.09281e-10
gene-DOC2A	83.2246	3.49813	0.521074	6.71331	1.90256e-11	2.09281e-10
gene-PIK3AP1	656.723	2.60114	0.387664	6.70978	1.94918e-11	2.14299e-10
gene-ZNF415	313.635	9.72515	1.44995	6.70723	1.9836e-11	2.17971e-10
gene-TSC22D1	6980.04	-1.10997	0.165507	-6.70646	1.99409e-11	2.19011e-10
gene-CDKN1A	2744.98	-4.16898	0.621668	-6.70612	1.99872e-11	2.19407e-10
gene-USP10	2811.2	-0.995028	0.1484	-6.70505	2.01337e-11	2.20902e-10
gene-SDK1	740.692	-3.26855	0.487563	-6.70385	2.02994e-11	2.22604e-10
gene-DOK4	1346.51	0.855705	0.127704	6.70069	2.07433e-11	2.27356e-10
gene-RNF13	3819.29	1.15902	0.172978	6.70039	2.07863e-11	2.2771e-10
gene-SDHC	3015.97	-0.802244	0.119807	-6.69611	2.14042e-11	2.34359e-10
gene-CYP4V2	2000.6	1.78767	0.266991	6.69563	2.14743e-11	2.35006e-10
gene-LOC107985278	61.0709	2.87941	0.430106	6.69466	2.16178e-11	2.36456e-10
gene-ZMPSTE24	2941.58	1.12088	0.167515	6.69126	2.21259e-11	2.41889e-10
gene-ENG	87.5228	3.10255	0.463782	6.68967	2.23673e-11	2.44403e-10
gene-GNB1	12610.9	-1.17267	0.175343	-6.68787	2.2644e-11	2.473e-10
gene-MUC20	202.97	2.99034	0.447212	6.68663	2.28369e-11	2.49278e-10
gene-SORL1-AS1	71.867	-2.16455	0.323749	-6.68591	2.29499e-11	2.50384e-10
gene-CALR	54198.4	0.774914	0.115946	6.68341	2.33444e-11	2.54558e-10
gene-B3GNT8	32.8025	-4.11583	0.6159	-6.68263	2.34694e-11	2.5579e-10
gene-DPYSL3	569.638	-2.62985	0.393785	-6.67838	2.4159e-11	2.63171e-10
gene-PTGER2	533.637	6.77975	1.01531	6.67752	2.43022e-11	2.64371e-10
gene-TENT5B	373.847	1.2704	0.19025	6.67752	2.43026e-11	2.64371e-10
gene-SLCO1C1	194.218	5.42868	0.812982	6.67749	2.43063e-11	2.64371e-10
gene-EZH1	1534.03	0.904633	0.13559	6.67184	2.5262e-11	2.74626e-10
gene-ALDH1B1	1183.32	-1.02325	0.153399	-6.67048	2.54962e-11	2.77031e-10
gene-PSME3	5445.01	1.06019	0.158957	6.66966	2.56396e-11	2.78447e-10
gene-PCTP	2701.64	1.26383	0.189579	6.66651	2.61957e-11	2.84342e-10
gene-KDM4B	2794.09	-0.794354	0.119191	-6.66458	2.65431e-11	2.87967e-10
gene-NPW	23.5479	-4.82589	0.724317	-6.66268	2.68879e-11	2.91559e-10
gene-TWF2	2932.66	-0.726891	0.109158	-6.6591	2.75517e-11	2.98605e-10
gene-ZNF589	831.074	-1.36888	0.205571	-6.6589	2.75888e-11	2.98855e-10
gene-NPTN	4282.26	-0.761224	0.114346	-6.65719	2.79107e-11	3.02189e-10
gene-ATXN2	2742.06	0.864189	0.129853	6.65512	2.83069e-11	3.06323e-10
gene-CALML4	1245.11	2.02522	0.304328	6.65472	2.83837e-11	3.06971e-10
gene-MTURN	982.876	2.01138	0.302251	6.65466	2.83955e-11	3.06971e-10
gene-THEM6	2351.39	-0.919953	0.138291	-6.65231	2.88535e-11	3.11764e-10
gene-LOC105378625	118.457	9.76302	1.46876	6.64711	2.9891e-11	3.22811e-10
gene-MYO5A	1269.26	-1.89013	0.28437	-6.64673	2.9968e-11	3.23478e-10
gene-SOD3	1043.39	1.89847	0.285657	6.64599	3.01183e-11	3.24936e-10
gene-KCNMB4	280.482	2.47608	0.372638	6.64474	3.03757e-11	3.27548e-10
gene-LOC105374344	126.257	9.85489	1.48339	6.64348	3.06352e-11	3.30179e-10
gene-LINC01873	35.1993	-7.8135	1.17701	-6.63845	3.16996e-11	3.41479e-10
gene-PDE12	1663.04	0.902629	0.136001	6.63693	3.20278e-11	3.4484e-10
gene-PRSS8	7527.24	0.695557	0.104849	6.63391	3.26898e-11	3.51791e-10
gene-PADI3	960.064	-4.58028	0.690603	-6.63228	3.30532e-11	3.55521e-10
gene-STAG3	2705.03	2.87225	0.433121	6.63152	3.32253e-11	3.57193e-10
gene-ZNF844	295.582	9.63906	1.45399	6.6294	3.37045e-11	3.62162e-10
gene-FAM117B	1237.33	-0.797411	0.120307	-6.62816	3.39893e-11	3.65039e-10
gene-HMGA2	2359.08	-1.04912	0.158367	-6.62462	3.48135e-11	3.73703e-10
gene-PRCP	2118.22	-0.82125	0.124038	-6.62097	3.56859e-11	3.82874e-10
gene-GLUD1	6313.82	-1.02139	0.154292	-6.61986	3.59543e-11	3.8556e-10
gene-LOC100130283	297.799	2.42335	0.366109	6.61919	3.61165e-11	3.87105e-10
gene-EXO5-DT	81.0436	1.98739	0.300319	6.61759	3.65104e-11	3.9113e-10
gene-SEC22A	1649.36	1.07702	0.162811	6.61516	3.71149e-11	3.97406e-10
gene-XAF1	11709.1	1.70587	0.257878	6.61502	3.715e-11	3.97583e-10
gene-HOXC13	115.509	9.72813	1.47067	6.61477	3.72134e-11	3.98062e-10
gene-RCN1	14686.4	0.662342	0.100154	6.61326	3.75948e-11	4.0194e-10
gene-PRDM4	979.494	0.861802	0.130359	6.61097	3.81808e-11	4.08001e-10
gene-SERPINI1	324.751	2.03002	0.307109	6.61009	3.8409e-11	4.10234e-10
[truncated: 40,859 more rows]
